# Supplementary material for: Influencing factors associated with the mode of birth among childbearing women in Hunan Province: a cross-sectional study in China
Source: BMC Pregnancy Childbirth. 2016 May 16;16:108. doi: 10.1186/s12884-016-0897-9 (PMC4869289; doi:10.1186/s12884-016-0897-9)
Supplement: Additional file 2: — Dataset of Survey. (XLS 1417 kb) [file 12884_2016_897_MOESM2_ESM.xls]

## Sheet: dataset of preference of delive
AGE1	AGE2	EDU1	EDU2	JOB1	JOB2	OTHERJOB	OTHERJO1	INCOME1	INCOME2	FAMILYNU	LOCAL1	INSURANC	INSURAN1	INSURAN2	INSURAN3	INSURAN4	INSURAN5	INSURAN7	OTHERINS	STATUS	COMMUNIL	COMMUNAM	CHRONILL	CHRONNAM	PRENANUM	ABORTION	BIRTHNUM	PREMATUN	EXAMINTI	EXAMABNO	ABNOMAL1	ABNOMAL2	ABNOMAL3	ABNOMAL4	ABNOMAL5	ABNOMAL6	ABNOMAL7	ABNOMAL8	ABNOMAL9	ABNOMAL0	OTHERABN	DOCTSUGG	PREBIRTW	FOLLPERS	SELNREAS	SELNREA1	SELNREA2	SELNREA3	SELNREA4
22	42	3	3	3	3			5	5	9	9									9	9		9		9		9	9	9	9	9	9	9	9	9	9	9	9	9	9		9	1	5	0	0	1	0	1
99	99	9	9	99	99			9	9	9	9									9	9		9		9		9	9	9	9	9	9	9	9	9	9	9	9	9	9		9	1	6	1	0	0	1	1
30	37	2	4	11	3			9	9	3	1									4	2		2		1	0	0	0	1	2												4		2	0	0	0	1	1
28	31	5	5	6	7			4	4	5	1									4	2		2		1	0	0	0	2	2												2		1
31	34	5	5	4	7			3	5	2	3	0	0	0	0	1	1	0		4	2		2		1	0	2	1	2	1	0	0	0	0	0	1	0	0	1	0		4	1	1	1	1	0	0	0
26	28	5	3	4	6			3	3	3	1	0	0	0	0	1	0	0		4	2		2		2	1	1	0	3	1	0	0	0	0	1	0	0	0	0	0		3	1	1	1	1	1	0	0
34	35	5	3	5	3			3	6	5	1	0	0	0	0	0	1	0		5	2		2		2	1	1	0	1	2												2	1	6	9	9	9	9	9
22	28	3	5	3	4			6	6	9	1	0	0	0	0	0	1	0		3	9		9		2	0	1	1	2	1	0	0	0	0	0	1	0	0	0	0		2	1	1	0	0	0	0	1
25	30	3	3	3	3			3	3	6	3	0	0	0	0	1	0	0		3	2		2		2	1	2	1	1	2												4	2	5	0	0	0	0	0
27	33	4	5	3	4			3	3	3	4	0	0	0	0	1	0	0		3	2		2		2	1	1	1	2	1	0	0	1	0	0	0	0	0	0	0		2	2	1	1	1	1	1	1
38	42	5	5	6	6			3	4	2	1	0	0	0	0	0	1	0		4	1	衣原体感染	2		3	2	1	0	1	2												4	2	1	0	1	1	1	1
27	29	5	5	6	7			4	4	3	1	0	0	0	0	0	1	0		5	2		2		1	0	1	0	1	2												2	2	1	1	1	0	1	1
30	36	5	5	4	3			4	6	5	1	0	0	0	0	0	1	0		4	2		2		1	0	1	0	1	2												2	2	6	1	1	1	1	0
30	35	3	4	3	4			3	3	2	3	0	0	0	0	1	0	0		5	2		2		2	1	0	0	1	2												2		5	1	1	1	1	1
27	28	5	5	2	2			3	3	2	1	0	0	0	0	0	1	0		3	2		2		1	0	0	0	1	2												4		1	0	0	0	1	0
29	35	5	5	5	4			4	6	4	2	0	0	0	0	1	0	0		4	2		2		1	0	0	0	1	2												2		1	1	0	0	1	0
28	31	3	5	11	3			4	5	4	4	0	0	0	0	1	0	0		4	2		2		2	0	1	9	2	2												2	2	1	1	0	0	1	0
28	32	5	4	6	3			3	6	4	1	0	0	0	0	0	1	0		3	2		2		4	2	1	0	2	2												2	2	5	0	1	0	0	1
25	27	4	3	6	4			3	3	3	2	0	0	0	0	1	0	0		5	2		2		2	1	1	0	1	2												2	1	1
30	32	4	4	6	3			3	3	3	1	0	0	0	0	1	0	0		4	2		2		2	1	1	0	1	2												2	1	1
29	29	5	5	4	4			3	3	5	3	0	0	0	0	1	0	0		3	2		2		2	1	1	0	1	1	0	0	0	1	0	0	0	0	0	0		3	1	6
37	38	4	5	6	6			3	4	4	1	0	0	0	0	1	0	0		5	2		2		2	1	1	0	1	2												2	1	1
30	30	2	2	3	99			4	4	9	1	0	0	0	0	1	0	0		3	2		2		2	1	1	0	1	1	0	0	0	0	1	0	0	0	0	0		3	1	1
29	31	5	5	4	4			4	4	3	1	0	0	0	0	0	1	0		3	2		2		1	0	1	1	1	1	0	0	0	0	0	0	0	0	0	1	脐带绕颈	4	1	5
33	33	4	4	4	4			3	3	4	1	0	0	0	0	1	1	0		3	2		2		1	1	0	0	1	2												1		1
22	22	2	3	11	11			1	1	5	2	0	0	1	0	0	0	0		4	2		2		2	0	2	1	2	2												3	1	5	0	0	0	0	0
30	32	2	2	1	1			1	1	7	2	0	0	1	0	0	0	0		3	2		2		3	0	3	1	1	1	0	0	0	0	0	0	0	0	0	1	胎盘前置	3	1	5	1	0	0	0	1
42	40	2	2	8	8			2	2	4	2	0	0	1	0	0	0	0		3	2		2		5	3	2	1	2	1	0	0	0	0	1	0	0	0	0	0		3	1	1	9	9	9	9	9
23	25	2	2	11	11			2	2	6	4	0	0	1	0	0	0	0		3	2		2		4	2	2	9	1	1	0	0	0	0	0	0	1	0	0	0		2	1	6	0	0	0	0	0
33	36	2	2	1	1			2	2	6	2	0	0	1	0	0	0	0		3	2		2		4	2	2	0	2	2												2	1	6	1	1	1	1	1
26	30	2	2	11	1			1	3	5	4	0	0	1	0	0	0	0		3	2		2		4	2	2	0	2	2												2	1	6	0	0	1	1	0
26	30	3	2	11	1			1	3	6	2	0	0	1	0	0	0	0		3	2		2		2	0	2	0	2	1	0	0	0	0	0	0	0	0	0	1	帆状胎盘	3	1	5	1	1	0	1	1
26	31	3	2	8	6			1	3	4	2	0	0	1	0	0	0	0		3	2		2		2	0	2	0	2	2												2	1	6	0	1	1	0	0
28	34	2	2	8	6			1	3	7	1	0	0	1	0	0	0	0		9	2		2		2	0	2	0	3	2												3	1	1	0	0	0	0	1
27	29	2	2	8	2			2	3	6	2	0	0	1	0	0	0	0		4	2		2		3	1	2	0	2	2												3	1	6	1	0	1	1	0
28	34	2	2	3	2			2	3	4	2	0	0	1	0	0	0	0		4	2		2		3	1	2	0	1	1	0	0	0	0	0	0	1	0	0	0		3	1	5	1	0	0	0	0
30	35	2	2	1	1			2	3	6	2	0	0	1	0	0	0	0		4	2		2		3	1	2	0	1	2												9	1	6	0	0	1	0	0
34	37	2	2	1	1			3	3	6	2	0	0	1	0	0	0	0		3	2		2		5	3	2	0	3	1	0	0	0	0	1	0	0	0	0	0		3	1	5	1	0	1	0	1
26	28	4	3	8	2			3	3	4	4	0	0	1	0	0	0	0		4	2		2		1	0	2	0	2	1	0	0	0	0	0	0	0	0	1	0		3	1	5	0	1	1	1	0
27	29	2	3	8	3			3	3	5	2	0	0	1	0	0	0	0		4	2		2		2	0	2	0	1	2												2	1	2	0	0	0	0	0
31	32	3	3	3	3			3	3	6	2	0	0	1	0	0	0	0		4	2		2		2	0	2	0	1	1	0	0	0	0	0	0	0	0	0	1	前置胎盘	2	1	6	0	0	1	0	0
23	24	2	3	8	6			1	4	7	2	0	0	1	0	0	0	0		3	2		2		3	1	2	9	2	2												3	1	6	0	0	0	0	1
25	36	2	2	11	6			1	4	4	4	0	0	1	0	0	0	0		3	2		2		2	0	2	0	1	1	0	0	0	0	0	0	0	0	0	1	羊水过少	2	1	1	0	0	0	1	0
33	35	3	3	8	6			3	4	5	2	0	0	1	0	0	0	0		5	2		2		3	1	2	0	1	2												3	1	5	1	1	0	0	1
27	34	3	3	3	3			1	6	3	1	0	0	1	0	0	0	0		3	2		2		3	1	2	1	1	1	0	1	0	0	0	0	0	0	0	0		3	1	6	0	0	0	1	0
23	23	3	2	11	11			1	1	2	4	0	0	1	0	0	0	0		2	2		2		2	1	1	0	2	1	0	0	0	0	1	0	0	0	0	0		2	1	2	0	0	1	1	0
21	22	3	3	11	11			1	1	5	4	0	0	1	0	0	0	0		5	2		2		1	0	1	0	2	2												2	1	6	1	1	1	1	0
25	29	3	2	8	11			1	2	7	2	0	1	0	0	0	0	0		3	2		2		1	0	1	0	2	2												2	1	6	1	1	1	1	1
20	25	2	2	8	8			2	2	6	4	0	0	1	0	0	0	0		9	2		2		1	0	1	0	1	1	0	0	0	0	0	0	0	0	0	1	羊水少	4	1	6	1	0	0	0	0
28	29	5	5	4	99			3	2	5	1	1	0	0	0	0	0	0		4	2		2		1	0	1	0	2	2												2	1	6	0	0	1	0	1
24	26	3	3	1	1			1	3	4	2	0	0	1	0	0	0	0		5	2		2		2	1	1	0	2	2												1	1	1	1	0	1	0	0
23	28	2	3	1	1			1	3	5	2	0	0	1	0	0	0	0		3	2		2		2	1	1	0	1	2												4	1	1	1	0	0	0	1
26	26	4	4	8	4			1	3	4	1	0	1	0	0	0	0	0		4	2		2		1	0	1	0	1	2												2	1	5	1	0	1	1	0
26	25	2	2	11	2			1	3	5	2	0	0	1	0	0	0	0		4	2		2		1	0	1	0	1	1	0	0	0	0	0	1	0	0	0	0		2	1	6	1	1	0	1	0
22	38	3	4	11	5			1	3	5	4	0	1	0	0	0	0	0		3	2		2		1	0	1	0	1	2												2	1	6	1	1	1	1	0
26	24	3	2	12	3	自由职业		1	3	6	2	0	0	1	0	0	0	0		3	2		2		1	0	1	0	1	1	0	0	0	0	0	0	0	0	0	1	羊水偏少	3	1	5	0	0	1	1	0
26	29	2	1	11	4			1	3	4	2	0	0	1	0	0	0	0		3	2		2		1	0	1	0	3	2												2	1	6	0	0	1	0	0
24	24	3	3	2	2			2	3	4	1	0	0	1	0	0	0	0		4	2		2		2	1	1	0	1	2												2	1	1	0	0	0	0	0
24	28	2	2	11	99			2	3	5	2	0	0	1	0	0	0	0		4	2		2		2	1	1	0	9	2												2	1	5	0	0	0	0	1
24	24	5	5	11	6			2	3	5	2	0	0	1	0	1	0	0		4	2		2		1	0	1	1	1	2												4	1	1	9	9	9	9	9
30	30	4	4	4	2			3	3	3	1	1	0	0	0	0	0	0		4	2		2		2	1	1	0	2	2												3	1	5	1	0	1	1	1
21	26	2	4	11	11			3	3	4	2	0	0	1	0	0	0	0		4	2		1	慢性胃炎	2	1	1	0	2	1	0	0	0	0	1	0	0	0	0	0		2	1	1	1	0	1	1	0
25	28	2	2	8	1			3	3	5	2	0	0	1	0	0	0	0		4	2		2		2	1	1	0	2	2												2	1	6	1	0	1	1	1
27	28	4	5	3	6			3	3	3	1	1	0	0	0	1	0	0		4	2		2		2	1	1	0	1	2												2	1	5	1	0	0	1	0
26	32	5	5	4	4			3	3	5	1	1	0	0	0	0	0	0		4	9		9		1	0	1	0	1	2												2	1	5	1	1	1	1	1
32	34	5	5	5	5			3	3	4	1	1	0	0	0	0	0	0		4	2		2		1	0	1	0	1	1	0	0	0	0	0	0	0	1	0	0		2	1	1	1	1	1	1	1
32	35	5	5	4	4			3	3	4	1	1	0	0	0	0	0	0		4	2		2		1	0	1	0	1	2												2	1	5	1	0	0	0	0
26	28	5	5	5	7			3	3	3	3	0	1	0	0	0	0	0		5	2		2		1	0	1	0	2	2												3	1	6	1	1	0	0	0
21	23	3	2	3	3			3	3	5	2	0	0	1	0	0	0	0		4	2		2		1	0	1	0	2	1	0	0	0	0	0	0	0	0	0	1	羊水少	4	1	5	0	0	0	1	0
23	25	2	2	8	2			3	3	9	2	0	0	1	0	0	0	0		4	2		2		1	0	1	0	2	2												3	1	5	0	0	0	0	0
24	29	3	5	8	3			3	3	4	2	0	0	1	0	0	0	0		4	2		2		1	0	1	0	1	2												4	1	5	0	0	1	1	0
27	31	4	5	6	4			3	3	2	1	1	0	0	0	1	0	0		5	2		2		1	0	1	0	1	2												2	1	5	0	0	0	1	0
29	33	4	5	5	5			3	3	5	2	1	0	0	0	0	0	0		3	2		2		1	0	1	0	9	2												2	1	5	0	0	0	0	0
29	28	4	4	6	6			3	3	2	1	0	1	0	0	0	0	0		3	2		2		1	0	1	1	1	1	0	0	0	0	0	0	0	0	0	1	胎盘早剥	2	1	5	1	0	0	1	0
22	24	4	4	11	3			3	3	3	2	0	0	1	0	0	0	0		3	2		2		1	0	1	0	1	1	0	0	0	0	1	0	0	0	0	0		3	1	1	1	0	0	0	1
23	25	4	4	5	5			3	3	4	1	0	0	1	0	0	0	0		3	2		2		1	0	1	1	1	1	1	1	0	0	0	0	0	0	0	0		2	1	1	1	0	1	0	1
24	25	2	3	3	2			3	3	2	3	0	0	1	0	0	0	0		3	2		2		1	0	1	1	1	2												2	1	2	9	9	9	9	9
25	30	3	4	11	3			3	3	4	2	0	0	1	0	0	0	0		3	2		2		1	0	1	0	2	2												2	1	1	0	0	1	0	0
29	29	4	5	6	4			3	3	3	1	1	0	0	0	1	0	0		3	2		2		1	0	1	0	2	1	1	0	0	0	0	0	0	0	0	0		2	1	1	1	1	0	0	0
28	27	4	5	6	6			4	3	5	2	1	0	0	0	0	0	0		4	2		2		3	2	1	0	3	2												2	1	6	0	0	0	1	0
23	30	2	3	11	3			9	3	3	2	0	1	0	0	1	0	0		3	1	乙肝	2		3	2	1	0	2	1	0	0	0	0	1	0	0	0	0	0		3	1	6	1	0	1	1	1
21	25	2	3	8	2			1	4	4	2	0	0	1	0	0	0	0		4	2		2		4	3	1	0	1	2												2	1	6	1	1	1	1	0
26	27	3	3	11	6			1	4	3	1	0	1	0	0	0	0	0		3	2		2		2	1	1	0	1	1	0	0	1	1	0	0	0	0	0	0		3	1	1	1	0	1	1	1
22	23	3	3	8	6			1	4	3	1	0	0	1	0	0	0	0		4	2		2		1	0	1	0	2	1	0	1	0	0	0	0	0	0	0	0		2	1	5	1	0	0	1	0
25	25	2	3	11	11			1	4	7	2	0	0	1	0	0	0	0		5	2		2		1	0	1	0	1	2												2	1	2	1	0	0	0	0
28	28	3	3	8	6			1	4	4	2	0	0	1	0	0	0	0		4	2		2		1	0	1	0	2	1	0	1	0	0	0	0	0	0	0	0		2	1	2	0	0	0	1	0
29	33	3	3	11	4			1	4	4	2	0	0	1	0	0	0	0		4	2		2		1	0	1	0	3	1	0	0	1	0	0	0	0	0	0	0		2	1	5	0	0	0	0	0
28	30	5	5	4	6			2	4	5	3	1	0	0	0	1	1	0		5	2		2		9		1	9	2	1	1	0	0	0	0	0	0	0	0	0		2	1	5	1	1	0	1	0
25	32	4	4	4	4			3	4	3	1	1	0	0	0	0	0	0		5	2		1		1	0	1	0	1	1	1	0	0	0	0	0	0	0	0	0		2	1	5	1	0	1	0	1
29	29	5	5	3	7			3	4	3	1	1	0	0	0	0	0	0		4	2		2		1	0	1	0	1	2												2	1	6	1	0	0	1	0
21	24	3	3	3	6			3	4	5	2	0	0	1	0	0	0	0		5	2		2		1	0	1	0	1	2												2	1	1	0	0	1	1	0
21	30	2	3	11	3			3	4	3	2	0	0	1	0	0	0	0		4	2		2		1	0	1	0	2	1	1	1	0	0	0	0	0	0	0	0		2	1	6	1	0	1	1	1
24	29	3	4	8	3			3	4	3	2	0	0	1	0	0	0	0		4	2		2		1	0	1	0	1	2												1	1	6	0	0	0	1	0
27	35	5	5	4	4			3	4	5	1	1	0	0	0	1	0	0		4	2		2		1	0	1	0	1	1	1	0	0	0	0	0	0	0	0	0		3	1	6	1	1	0	0	0
28	31	3	3	1	1			3	4	5	2	0	1	0	0	1	0	0		4	2		2		1	0	1	0	2	2												2	1	1	1	0	0	0	1
30	32	5	5	4	4			4	4	2	1	1	0	0	0	0	0	0		3	2		2		2	1	1	0	1	1	0	0	0	0	0	0	0	1	0	1	胎心170	4	1	1	1	0	0	1	0
26	27	2	3	3	3			4	4	3	4	0	0	1	0	0	0	0		3	2		2		2	1	1	0	1	2												2	1	6	1	0	1	1	0
27	27	5	4	5	4			4	4	6	2	1	0	0	0	0	0	0		4	2		2		1	0	1	0	9	2												2	1	5	1	0	0	0	1
27	27	5	5	6	6			4	4	3	1	1	0	0	0	0	0	0		4	2		2		1	0	1	0	1	2												2	1	9	1	0	0	0	0
26	27	4	5	6	6			4	4	3	1	1	0	0	0	1	0	0		3	2		2		1	0	1	0	1	1	0	0	0	0	0	0	0	1	0	0		4	1	1	1	0	0	0	0
27	27	3	2	8	6			9	4	5	2	0	0	1	0	0	0	0		5	2		2		1	0	1	0	2	1	0	0	0	0	0	1	0	0	0	0		2	1	6	0	1	0	1	0
24	30	3	3	11	3			1	5	6	4	0	0	1	0	0	0	0		3	2		2		1	0	1	0	1	1	0	0	0	0	1	0	0	0	0	0		2	1	6	1	1	0	0	0
30	30	5	5	11	3			3	5	4	1	0	1	0	0	0	0	0		3	2		2		3	2	1	0	1	2												4	1	1	0	0	0	1	0
24	24	3	3	3	3			3	5	6	4	0	0	0	1	0	0	0		5	2		2		1	0	1	0	2	1	0	0	0	0	1	0	0	0	0	0		2	1	6	0	0	0	1	1
33	32	5	4	4	6			3	5	9	1	1	0	0	0	0	0	0		3	2		2		1	0	1	0	1	1	1	0	0	0	0	0	0	0	0	0		2	1	2	1	1	1	1	0
31	40	5	5	4	4			4	5	3	1	1	0	0	0	0	0	0		4	2		2		1	0	1	1	2	2												2	1	2	1	1	1	1	1
30	30	5	5	6	6			5	5	3	1	1	0	0	0	0	0	0		3	1	乙肝	2		1	0	1	0	1	1	0	0	1	0	0	0	0	0	0	0		4	1	6	1	0	1	0	1
30	32	5	5	4	6			5	5	4	1	1	0	0	0	1	0	0		3	2		2		1	0	1	0	1	2												2	1	5	0	0	0	1	1
28	31	5	5	11	6			4	6	4	1	0	1	0	0	0	0	0		4	2		2		1	0	1	1	1	2												4	1	2	0	0	0	0	1
29	29	5	5	4	7			6	6	3	1	1	0	0	0	0	0	0		4	2		2		1	0	1	0	1	2												1	1	1	1	0	0	1	0
27	30	4	4	5	5			9	9	9	3	1	0	0	0	0	0	0		4	2		2		1	0	1	0	1	2												2	1	9	1	1	0	0	0
26	30	2	2	1	1			1	1	5	4	0	0	1	0	0	0	0		4	2		2		2	0	2	0	2	2												2	2	1	1	1	0	1	0
27	30	2	2	11	11			1	2	3	2	0	0	1	0	0	0	0		4	2		2		3	1	2	0	2	2												4	2	1	0	0	0	1	0
21	23	3	3	3	3			2	2	5	2	0	0	1	0	0	0	0		3	2		2		1		9	9	1	2												4	2	1	0	1	1	1	1
25	24	1	1	11	12		自由职业	2	2	4	4	0	0	1	0	0	0	0		3	2		2		9		9	9	3	2												1	2	1	1	0	0	1	0
27	30	2	2	1	1			2	2	4	2	0	0	1	0	0	0	0		4	2		2		4	2	2	0	3	2												1	2	1	0	0	1	1	0
23	25	2	3	11	5			2	2	5	2	0	0	1	0	0	0	0		2	2		2		2	0	2	1	2	2												2	2	1	0	0	0	1	0
24	23	2	2	11	2			1	3	10	2	0	0	1	0	0	0	0		4	2		2		3	1	2	0	2	2												2	2	6	0	0	0	0	0
24	27	2	3	1	1			1	3	6	4	0	0	1	0	0	0	0		4	2		2		3	1	2	0	1	1	0	0	0	0	0	0	0	0	0	1	乙肝小三阳	2	2	5	1	0	0	1	1
28	28	2	2	11	2			1	3	5	2	0	0	1	0	0	0	0		4	1	乙肝	9		2	0	2	0	2	2												2	2	6	0	0	0	0	1
28	36	1	2	1	1			1	3	6	2	0	0	1	0	0	0	0		4	2		2		2	0	2	0	2	2												2	2	1	1	1	1	1	0
29	33	2	2	11	3			1	3	6	2	0	0	1	0	0	0	0		4	2		2		2	0	2	0	2	2												2	2	1	1	0	0	0	0
37	42	2	2	8	6			1	3	4	2	0	0	1	0	0	0	0		4	2		2		2	0	2	0	2	1	0	0	0	0	0	0	0	0	0	1	胎儿左肾积水	2	2	5	1	0	1	0	0
24	29	2	2	11	6			1	3	4	2	0	0	1	0	0	0	0		3	2		2		2	0	2	0	3	2												2	2	1	1	1	1	1	1
26	31	2	2	1	1			1	3	5	2	0	0	1	0	0	0	0		3	2		2		2	0	2	0	3	2												4	2	1	1	0	0	0	0
24	31	2	2	11	3			1	3	4	2	0	0	1	0	0	0	0		9	2		2		2	0	2	0	2	2												2	2	1	1	0	0	0	0
25	25	3	3	11	3			2	3	6	2	0	0	1	0	0	0	0		4	2		2		5	3	2	0	1	2												2	2	1	1	0	1	1	1
26	28	2	2	8	2			2	3	6	3	0	0	1	0	0	0	0		4	1	肺结核	2		4	2	2	0	1	2												2	2	1	1	1	0	0	0
24	26	3	2	11	3			2	3	6	2	0	0	1	0	0	0	0		4	2		2		2	0	2	0	2	1	0	1	0	0	0	0	0	0	0	0		2	2	6	1	0	1	1	1
26	30	2	2	8	3			2	3	4	4	0	0	1	0	0	0	0		5	2		2		2	0	2	0	2	2												2	2	1	1	1	1	1	1
28	29	3	4	6	6			3	3	5	3	0	1	0	0	0	0	0		3	2		2		9		9	9	2	2												2	2	5	1	0	1	0	1
26	28	2	3	1	1			3	3	6	2	0	0	1	0	0	0	0		4	2		2		4	2	2	0	3	2												2	2	1	1	0	0	0	1
27	36	3	2	12	11			3	3	5	2	0	0	1	0	1	0	0		4	2		2		3	1	2	9	2	1	0	1	0	0	0	0	0	0	0	0		2	2	2	1	0	0	0	0
27	31	2	3	3	3			3	3	4	3	0	0	1	0	0	0	0		3	2		2		3	1	2	9	2	1	0	0	0	0	1	0	0	0	0	1	前置胎盘	3	2	5	0	1	1	0	0
28	33	3	3	3	3			3	3	6	2	0	0	1	0	0	0	0		3	2		1	妇科炎症	3	1	2	0	2	2												2	2	1	0	1	0	0	0
23	25	5	4	8	11			3	3	5	1	0	1	0	0	0	0	0		5	2		2		2	0	2	1	2	2												2	2	1	1	0	1	1	1
20	23	3	3	8	8			3	3	4	4	0	0	1	0	0	0	0		4	2		2		2	0	2	0	2	2												4	2	1	1	0	0	0	1
33	32	2	2	8	6			3	3	6	2	0	0	1	0	0	0	0		4	2		2		2	0	2	0	2	2												2	2	1	1	0	0	0	0
31	35	2	3	8	3			9	3	4	3	0	0	1	0	0	0	0		4	2		2		3	1	2	9	2	2												2	2	1	1	0	0	0	0
33	31	5	5	8	3			1	4	6	1	0	1	0	0	0	0	0		3	2		2		2	0	2	0	2	2												2	2	1	1	0	1	1	1
24	30	3	2	8	6			2	4	3	2	0	0	1	0	0	0	0		4	2		2		3	1	2	0	2	2												2	2	1	1	1	1	1	1
29	27	3	3	8	2			2	4	6	2	0	0	1	0	0	0	0		5	2		2		2	1	2	0	1	2												4	2	1	1	0	0	0	0
25	27	3	3	1	4			2	4	5	4	0	0	1	0	0	0	0		4	2		2		2	0	2	0	2	2												2	2	1	0	0	1	1	1
30	38	3	5	3	3			3	4	7	1	0	1	0	0	0	0	0		4	2		2		2	0	2	0	2	2												2	2	1	0	0	1	1	0
26	26	3	3	8	3			3	4	6	3	0	0	1	0	0	0	0		4	2		2		2	0	2	9	1	2												2	2	6	0	0	1	0	0
24	27	3	3	3	3			3	4	5	1	0	0	1	0	0	0	0		3	2		2		1	0	2	1	1	1	0	0	0	0	0	0	0	0	1	0		1	2	1	1	1	1	1	1
28	32	4	5	2	2			4	4	4	1	1	0	0	0	0	0	0		3	2		2		9		9	9	2	2												2	2	1	0	0	1	0	0
33	37	3	3	12	12	自由职业	自由职业	4	4	5	4	0	0	1	0	0	0	0		4	2		2		4	2	2	0	1	2												2	2	1	0	0	1	1	0
23	27	3	4	3	3			4	4	6	2	0	0	1	0	0	0	0		3	2		2		3	1	2	1	3	2												2	2	1	1	0	0	0	0
24	28	4	4	5	5			4	4	4	1	1	0	0	0	0	0	0		4	2		2		2	0	2	0	2	2												2	2	1	9	9	9	9	9
37	37	5	5	4	3			3	5	6	1	1	0	0	0	0	0	0		4	2		2		2	0	2	0	1	1	0	0	0	0	0	0	0	0	0	1	脐带绕颈	2	2	5	0	1	0	1	0
28	32	5	5	5	3			4	6	6	1	1	0	0	0	0	0	0		4	2		2		2	0	2	0	9	2												2	2	1	1	1	1	1	1
31	31	5	5	6	6			6	6	6	1	1	0	0	0	1	0	0		4	2		2		3	1	2	1	2	2												2	2	1	1	1	1	1	1
29	35	5	5	8	4			6	6	4	1	1	0	0	0	1	0	0		5	2		2		2	0	2	0	1	2												2	2	1	0	1	1	1	0
29	30	2	2	3	99			3	9	7	2	0	0	1	0	0	0	0		3	2		2		2	0	2	9	3	2												2	2	1	1	1	1	0	1
41	41	4	4	11	11			9	9	5	3	0	0	1	0	0	0	0		4	2		2		3	1	2	0	2	2												2	2	9	1	0	0	0	0
22	28	2	2	8	3			1	1	2	2	0	0	1	0	0	0	0		3	2		2		1	0	1	1	2	2												2	2	1	0	0	1	1	1
23	30	3	2	6	6			2	1	5	2	0	0	1	0	0	0	0		5	2		2		2	1	1	0	2	2												2	2	6	0	0	1	1	0
20	20	2	2	1	1			1	2	7	2	0	0	1	0	0	0	0		4	2		2		1	0	1	0	2	2												2	2	1	1	0	0	0	0
24	23	2	3	11	2			1	2	6	4	0	0	1	0	0	0	0		4	2		2		1	0	1	0	2	2												1	2	1	0	0	0	0	0
25	27	3	3	11	1			1	2	4	2	0	0	1	0	0	0	0		4	2		2		1	0	1	0	2	2												2	2	1	0	0	0	0	0
27	27	3	2	11	6			1	2	3	2	0	0	1	0	0	0	0		4	2		2		1	0	1	1	2	1	0	1	0	0	0	0	0	0	0	0		2	2	1	0	0	1	1	0
30	30	1	1	1	1			1	2	5	3	0	0	1	0	0	0	1		3	2		2		1	0	1	0	1	2												2	2	6	1	0	0	0	0
21	25	2	3	8	6			1	2	6	2	0	0	1	0	0	0	0		3	2		2		1	0	1	0	2	2												2	2	1	0	0	0	0	1
20	28	2	2	11	11			2	2	4	4	0	0	1	0	0	0	0		4	2		2		2	1	1	9	1	2												2	2	1	1	0	1	0	0
26	28	2	4	6	6			2	2	3	2	0	0	1	0	0	0	0		3	2		2		2	1	1	0	3	2												2	2	1	1	1	1	1	1
18	25	3	3	8	3			2	2	7	1	0	0	1	0	0	0	0		4	2		2		1	0	1	1	4														2	5	1	0	1	1	0
25	28	4	5	6	6			5	2	4	1	1	0	0	0	1	0	0		4	2		2		1	0	1	0	2	1	0	0	0	0	0	1	0	0	0	0		2	2	1	1	0	1	1	1
27	29	3	4	11	6			1	3	5	1	0	1	0	0	0	0	0		4	2		2		3	2	1	0	2	2												2	2	6	1	0	0	0	1
21	23	3	3	11	3			1	3	4	3	0	1	0	0	0	0	0		3	9		9		3	2	1	0	2	2												2	2	6	0	0	1	0	0
23	26	2	3	11	6			1	3	4	3	0	0	1	0	0	0	0		3	2		2		3	2	1	0	1	2												2	2	6	0	0	1	1	1
26	31	3	3	8	3			1	3	4	2	0	0	1	0	0	0	0		3	2		2		3	2	1	1	2	2												2	2	1	0	0	0	1	0
21	27	2	2	11	2			1	3	4	2	0	0	1	0	0	0	0		4	2		2		2	1	1	0	2	2												2	2	6	1	1	1	1	0
25	28	3	4	8	11			1	3	5	2	0	0	1	0	0	0	0		5	2		2		2	1	1	0	1	2												2	2	1	1	1	1	1	0
21	24	3	2	1	1			1	3	5	3	0	1	0	0	0	0	0		4	2		2		1	0	1	0	1	2												2	2	1	1	1	0	0	0
27	27	5	4	11	3			1	3	3	1	0	1	0	0	0	0	0		4	2		2		1	0	1	0	1	2												2	2	1	0	1	0	1	0
22	26	3	3	11	3			1	3	4	2	0	0	1	0	0	0	0		4	2		2		1	0	1	0	3	2												2	2	5	1	0	0	1	0
23	29	3	2	8	1			1	3	4	2	0	0	1	0	0	0	0		5	2		2		1	0	1	0	2	2												1	2	5	1	0	1	1	1
28	23	2	3	11	3			1	3	2	2	0	0	1	0	0	0	0		4	2		2		1	0	1	0	2	1	9	9	9	9	9	9	9	9	9	9		2	2	1	1	0	0	0	0
23	28	2	3	8	2			1	3	4	2	0	1	0	0	0	0	0		3	2		2		1	0	1	0	1	2												2	2	1	1	1	0	1	0
23	27	1	2	1	1			1	3	6	2	0	0	1	0	0	0	0		3	2		2		1	0	1	0	2	2												2	2	1	1	0	0	0	1
23	27	3	3	11	2			1	3	4	2	0	0	1	0	0	0	0		3	2		2		1	0	1	0	3	2												1	2	1	0	0	0	0	0
24	24	4	3	11	11			1	3	4	2	0	0	1	0	0	0	0		3	2		2		1	0	1	0	1	2												2	2	1	0	1	0	1	0
30	32	1	2	8	3			1	3	4	2	0	0	1	0	0	0	0		3	2		2		1	0	1	0	3	2												2	2	1	1	0	0	0	0
26	28	2	2	8	3			1	3	3	1	0	1	0	0	0	0	0		2	2		2		1	0	1	0	2	2												2	2	1	1	0	1	1	1
24	28	3	2	8	1			1	3	6	2	0	0	1	0	0	0	0		2	2		2		1	0	1	0	3	2												2	2	1	0	1	1	0	0
29	31	2	3	8	3			2	3	3	2	0	0	1	0	0	0	0		2	2		2		3	2	1	0	2	2												2	2	5	0	0	1	0	1
22	25	2	2	11	6			2	3	4	2	0	0	1	0	0	0	0		4	2		2		2	1	1	0	1	2												2	2	2	0	1	1	1	0
27	30	3	3	8	3			2	3	3	2	0	0	1	0	0	0	0		4	2		2		2	1	1	0	3	2												4	2	1	0	0	0	0	1
18	24	3	3	11	2			2	3	4	4	0	0	1	0	0	0	0		4	2		2		1	0	1	0	2	2												2	2	6	1	0	0	0	0
23	27	2	2	1	1			2	3	9	2	0	0	1	0	0	0	0		4	2		2		1	0	1	0	2	2												2	2	5	1	0	0	0	0
24	25	3	3	1	6			2	3	4	2	0	0	1	0	0	0	0		4	2		2		1	0	1	0	2	2												2	2	3	0	0	1	1	1
24	25	4	4	1	3			2	3	4	2	0	0	1	0	0	0	0		4	2		2		1	0	1	0	2	2												2	2	1	0	0	1	1	1
23	26	3	3	3	6			2	3	5	2	0	0	1	0	0	0	0		3	2		2		1	0	1	0	1	2												2	2	1	0	0	1	0	0
30	32	5	5	5	6			3	3	4	1	1	0	0	0	0	0	0		3	2		2		2		1	0	1	2												2	2	1	1	0	1	0	1
25	27	4	4	5	5			3	3	4	3	1	0	0	0	0	0	0		5	2		2		3	2	1	0	1	2												1	2	1	1	0	1	1	0
34	36	3	4	6	99			3	3	3	3	1	0	0	0	0	0	0		4	2		2		3	2	1	0	1	2												2	2	1	0	0	0	1	0
28	30	4	4	5	4			3	3	5	2	0	0	1	0	0	0	0		4	2		2		3	2	1	0	2	2												2	2	1	1	0	0	0	0
23	27	2	3	2	3			3	3	3	1	1	0	0	0	0	0	0		5	2		2		2	1	1	0	2	2												2	2	1	0	0	1	1	1
28	30	4	5	5	6			3	3	5	1	1	0	0	0	0	0	0		4	2		2		2	1	1	0	2	2												2	2	1	0	0	1	0	0
30	31	5	5	4	4			3	3	4	1	1	0	0	0	0	0	0		4	2		2		2	1	1	0	1	1	0	1	0	0	0	0	0	1	0	0		2	2	1	1	0	1	1	0
31	31	3	3	3	3			3	3	4	1	1	0	0	0	1	0	0		4	2		2		2	1	1	1	1	2												2	2	1	1	1	1	1	0
27	27	4	4	6	4			3	3	5	1	1	0	0	0	1	0	0		3	2		2		2	1	1	0	1	2												2	2	1	1	1	1	0	0
25	28	5	5	5	3			3	3	4	1	1	0	0	0	0	0	0		4	2		2		1	0	1	0	2	1	0	0	1	0	0	0	0	0	0	0		2	2	1	1	0	1	0	1
31	32	5	5	3	3			3	3	4	1	1	0	0	0	0	0	0		4	2		2		1	0	1	1	1	2												2	2	1	1	1	0	1	0
31	33	5	4	5	5			3	3	2	2	1	0	0	0	0	0	0		5	2		2		1	0	1	0	1	2												2	2	6	1	0	1	1	0
31	34	4	4	6	5			3	3	3	3	1	0	0	0	0	0	0		4	2		2		1	0	1	0	2	2												1	2	5	1	1	1	1	1
32	27	5	9	6	6			3	3	2	3	1	0	0	0	0	0	0		5	2		2		1	0	1	0	1	2												2	2	5	1	0	0	0	1
24	27	3	3	8	99			3	3	3	2	0	1	0	0	0	0	0		4	2		2		1	0	1	0	2	2												2	2	1	1	0	0	0	0
25	37	5	5	6	6			3	3	9	2	0	1	0	0	0	0	0		4	2		2		1	0	1	0	1	2												2	2	9	1	1	0	0	0
26	29	4	5	3	4			3	3	4	1	0	1	0	0	0	0	0		4	2		2		1	0	1	0	2	2												2	2	6	1	0	1	1	0
22	23	3	3	8	6			3	3	8	2	0	0	1	0	0	0	0		4	2		2		1	0	1	0	1	2												2	2	6	1	1	0	1	0
23	24	3	3	11	6			3	3	4	2	0	0	1	0	0	0	0		4	2		2		1	0	1	0	2	2												4	2	1	0	1	0	1	0
24	28	2	2	11	11			3	3	10	4	0	0	1	0	0	0	0		4	2		2		1	0	1	0	2	1	0	0	0	0	0	0	0	0	0	1	手脚偏短	2	2	1	1	0	0	1	0
26	26	4	2	99	99			3	3	6	1	0	0	1	0	0	0	0		4	2		2		1	0	1	0	2	2												2	2	1	1	1	1	1	1
26	28	2	3	8	12			3	3	5	2	0	0	1	0	0	0	0		4	2		2		1	0	1	0	1	2												2	2	6	1	1	1	1	0
28	30	4	3	11	2			3	3	5	4	0	0	1	0	0	0	0		4	2		2		1	0	1	0	2	1	0	0	0	0	0	0	0	0	0	1	比同期胎儿小	2	2	6	1	0	0	1	0
29	32	3	4	1	1			3	3	6	2	0	0	1	0	0	0	0		4	2		2		1	0	1	0	2	2												2	2	6	1	1	0	0	1
30	31	5	5	6	6			3	3	4	1	1	0	0	0	1	0	0		4	2		2		1	0	1	0	2	1	0	0	0	0	1	0	0	0	0	0		2	2	1	1	0	1	0	0
23	25	4	4	3	3			3	3	10	3	0	0	1	0	1	0	0		4	2		2		1	0	1	0	1	9	9	9	9	9	9	9	9	9	9	9		2	2	5	1	0	0	0	0
26	26	5	5	4	4			3	3	5	1	1	0	0	0	0	0	0		3	2		2		1	0	1	0	1	2												2	2	1	1	0	0	0	0
27	30	5	5	4	4			3	3	5	3	1	0	0	0	0	0	0		3	2		2		1	0	1	0	2	2												2	2	6	1	0	0	1	0
33	37	4	4	4	6			3	3	4	1	1	0	0	0	0	0	0		3	2		2		1	0	1	0	1	2												2	2	1	1	1	0	0	0
21	27	2	2	3	2			3	3	3	4	0	0	1	0	0	0	0		3	2		2		1	0	1	0	1	2												2	2	2	1	0	1	1	0
22	23	2	2	1	1			3	3	6	2	0	0	1	0	0	0	0		3	2		2		1	0	1	0	2	2												4	2	1	1	0	0	0	0
23	24	4	4	4	4			3	3	3	2	0	0	1	0	0	0	0		3	2		2		1	0	1	0	2	2												2	2	5	1	0	0	0	0
30	35	5	5	3	6			3	3	5	1	1	0	0	0	1	0	0		3	2		2		1	0	1	0	1	2												2	2	1	1	0	0	0	0
27	32	5	5	99	6			4	3	4	1	1	0	0	0	0	0	0		3	2		2		1	0	1	0	2	2												2	2	5	0	0	1	1	0
29	30	5	5	6	12			5	3	6	1	1	0	0	0	0	0	0		3	2		2		1	0	1	0	1	2												2	2	1	1	0	0	1	0
29	30	3	4	11	6			1	4	4	1	0	1	0	0	0	0	0		4	2		2		1	0	1	0	2	2												2	2	6	1	0	0	0	1
24	24	3	3	11	2			1	4	4	1	0	1	0	0	0	0	0		3	2		2		1	0	1	1	1	2												2	2	1	1	0	1	1	0
25	25	5	5	11	3			1	4	5	3	0	1	0	0	0	0	0		3	2		2		1	0	1	0	1	1	0	0	0	0	0	0	0	0	0	1	羊水透声差	2	2	1	1	1	1	1	1
22	24	3	2	8	2			1	4	4	2	0	0	1	0	0	0	0		3	2		2		1	0	1	0	2	2												2	2	6	1	1	1	1	1
22	25	3	3	11	2			1	4	6	2	0	0	1	0	0	0	0		3	2		2		1	0	1	0	4														2	1	0	0	1	0	1
24	27	2	2	11	3			1	4	5	2	0	0	1	0	0	0	0		3	2		2		1	0	1	0	1	2												2	2	1	1	1	1	0	0
28	29	2	4	8	6			1	4	4	1	0	1	0	0	0	0	0		2	2		2		1	0	1	0	2	2												2	2	5	1	0	1	1	0
35	40	3	3	11	6			2	4	3	1	1	0	0	0	1	0	0		4	2		2		3	2	1	1	1	2												2	2	5	0	1	1	1	0
24	30	3	4	11	6			2	4	3	2	0	0	1	0	0	0	0		4	2		2		2	1	1	0	2	2												2	2	1	0	0	1	1	1
25	24	3	3	1	2			2	4	5	3	0	0	1	0	0	0	0		4	2		2		2	1	1	0	2	2												2	2	1	0	0	1	1	1
25	32	5	5	5	7			2	4	5	1	1	0	0	0	0	0	0		3	2		2		2	1	1	0	3	2												2	2	9	1	0	0	0	0
26	29	3	3	11	3			2	4	3	2	0	0	1	0	0	0	0		3	2		2		3	1	1	0	2	2												2	2	6	1	1	1	1	1
22	24	3	5	1	6			2	4	3	4	0	0	1	0	0	0	0		4	2		2		1	0	1	0	2	2												2	2	1	0	0	1	1	1
29	34	5	5	5	5			3	4	3	2	0	0	1	0	1	0	0		4	2		2		2	1	1	0	1	2												2	2	1	1	1	1	1	1
26	29	5	4	4	3			3	4	5	1	1	0	0	0	0	0	0		3	2		2		2	1	1	0	2	2												2	2	6	1	1	1	1	1
28	28	4	4	6	3			3	4	5	1	1	0	0	0	0	0	0		3	2		2		2	1	1	0	2	2												2	2	1	1	0	0	1	0
26	27	4	4	4	7			3	4	3	1	1	0	0	0	1	0	0		3	2		2		2	1	1	0	2	1	0	0	0	0	0	0	0	0	0	1	羊水透声稍差	2	2	5	0	1	0	1	0
25	30	5	5	12	12			3	4	9	1	1	0	0	0	0	0	0		5	2		2		1	0	1	0	1	2												2	2	6	1	1	1	1	1
28	29	5	5	4	6			3	4	4	1	1	0	0	0	0	0	0		4	2		2		1	0	1	0	1	2												2	2	1	1	1	1	1	0
28	30	5	5	4	4			3	4	2	1	1	0	0	0	0	0	0		4	2		2		1	0	1	0	2	2												2	2	1	1	0	1	1	0
21	24	2	2	1	2			3	4	4	2	0	0	1	0	0	0	0		4	2		2		1	0	1	0	1	2												2	2	1	1	1	1	1	1
23	23	4	3	8	6			3	4	4	2	0	0	1	0	0	0	0		4	2		2		1	0	1	0	2	2												2	2	1	0	1	0	1	1
24	25	3	3	11	3			3	4	4	2	0	0	1	0	0	0	0		4	2		2		1	0	1	0	2	2												2	2	5	0	1	0	1	1
26	30	3	4	8	3			3	4	3	1	0	0	1	0	0	0	0		4	2		2		1	0	1	0	3	2												2	2	1	1	0	0	0	0
26	33	5	5	8	6			3	4	5	3	0	0	1	0	0	0	0		4	2		2		1	0	1	0	1	2												2	2	6	1	1	1	1	1
27	28	4	5	8	11			3	4	4	4	0	0	1	0	0	0	0		5	2		2		1	0	1	0	2	2												4	2	1	1	0	0	0	0
28	28	5	5	12	7			3	4	3	1	1	0	0	0	1	0	0		4	2		2		1	0	1	0	2	2												2	2	9	1	0	0	0	0
29	30	5	3	5	4			3	4	5	1	1	0	0	0	1	0	0		5	2		2		1	0	1	0	1	2												1	2	1	0	0	1	1	0
26	30	4	5	3	3			3	4	3	2	0	0	1	0	1	0	0		5	2		2		1	0	1	0	2	2												2	2	1	1	0	1	1	1
25	30	4	5	6	6			3	4	4	2	1	0	0	0	0	0	0		3	2		2		1	0	1	0	2	2												2	2	6	0	0	0	1	0
26	29	5	5	5	6			3	4	5	1	1	0	0	0	0	0	0		3	2		2		1	0	1	0	1	2												2	2	1	0	0	1	0	1
25	28	3	3	11	6			3	4	3	2	0	0	1	0	0	0	0		3	2		2		1	0	1	0	1	1	0	0	0	1	0	0	0	0	0	0		2	2	1	1	0	1	1	0
22	26	3	3	12	6	自由职业		3	4	6	1	0	1	0	0	1	0	0		3	2		2		1	0	1	0	2	2												2	2	1	0	1	1	1	0
33	33	3	4	5	6			3	4	4	1	0	1	0	0	0	0	0		2	2		2		1	0	1	0	2	2												2	2	1	0	0	1	1	1
27	28	5	5	3	4			4	4	5	1	1	0	0	0	1	0	0		3	2		2		9		1	9	1	2												2	2	2	0	1	0	0	0
24	30	4	4	8	3			4	4	5	4	0	0	1	0	0	0	0		4	2		2		3	2	1	0	1	2												2	2	5	1	1	1	1	1
25	30	2	4	6	6			4	4	4	3	1	0	0	0	0	0	0		5	2		2		2	1	1	0	1	2												2	2	6	1	1	1	1	1
29	32	5	5	5	5			4	4	3	1	1	0	0	0	0	0	0		4	2		2		2	1	1	0	1	2												2	2	1	1	0	0	0	0
28	31	5	4	3	12			4	4	9	1	0	1	0	0	0	0	0		4	2		2		2	1	1	0	1	2												2	2	9	1	1	0	0	0
26	28	4	3	5	6			4	4	6	2	0	0	0	1	0	0	0		5	2		2		2	1	1	0	2	2												2	2	5	1	1	1	1	1
28	28	4	3	3	6			4	4	3	4	0	0	1	0	0	0	0		4	2		2		2	1	1	0	2	2												2	2	1	1	0	0	0	0
30	34	5	5	6	6			4	4	5	1	1	0	0	0	1	0	0		5	2		2		2	1	1	0	1	2												2	2	1	0	1	0	1	1
27	36	5	4	6	6			4	4	5	2	0	0	1	0	1	0	0		4	2		2		2	1	1	0	1	2												2	2	6	1	0	0	1	0
29	30	5	5	3	5			4	4	3	1	1	0	0	0	0	0	0		3	2		2		2	1	1	0	2	2												2	2	1	1	1	1	1	0
25	26	3	3	8	2			4	4	5	2	0	0	1	0	0	0	0		3	2		2		2	1	1	0	9	2												4	2	1	1	0	1	1	0
27	30	5	5	6	6			4	4	4	1	1	0	0	0	0	0	0		4	2		2		1	0	1	0	2	2												2	2	1	1	1	1	1	0
28	30	5	5	6	6			4	4	5	1	1	0	0	0	0	0	0		4	2		2		1	0	1	0	2	1	0	0	0	0	1	0	0	0	0	1	羊水过少	2	2	1	0	0	1	0	0
31	33	5	5	6	2			4	4	3	1	1	0	0	0	0	0	0		4	2		2		1	0	1	0	1	2												2	2	5	1	0	0	0	1
35	35	4	4	4	4			4	4	3	1	1	0	0	0	0	0	0		4	2		2		1	0	1	0	1	1	0	0	0	0	0	0	0	1	0	0		2	2	6	1	0	0	0	0
35	36	4	4	4	4			4	4	3	1	1	0	0	0	0	0	0		4	2		2		1	0	1	0	2	1	0	0	0	0	0	0	0	1	0	0		2	2	1	1	1	1	1	1
25	26	5	5	6	6			4	4	4	3	0	1	0	0	0	0	0		4	2		2		1	0	1	0	2	2												2	2	1	1	0	0	0	0
26	30	4	5	4	5			4	4	6	3	0	1	0	0	0	0	0		4	2		2		1	0	1	0	2	2												2	2	5	1	1	0	0	1
30	32	4	5	12	1	自由职业		4	4	4	1	0	1	0	0	0	0	0		4	2		2		1	0	1	0	1	2												2	2	1	1	1	1	1	1
25	29	5	4	4	4			4	4	2	1	1	0	0	0	1	0	0		4	2		2		1	0	1	0	1	2												2	2	1	1	0	0	1	0
27	28	4	4	6	6			4	4	4	1	1	0	0	0	1	0	0		4	2		2		1	0	1	0	1	2												2	2	1	0	0	0	1	0
26	31	5	4	4	6			4	4	3	1	0	1	0	0	1	0	0		4	2		2		1	0	1	0	2	2												2	2	5	1	0	0	1	0
29	30	5	5	3	4			4	4	4	1	0	1	0	0	1	0	0		4	2		2		1	0	1	1	2	2												4	2	1	1	0	0	0	0
26	30	5	5	6	6			4	4	3	1	1	0	0	0	0	0	0		3	2		2		1	0	1	0	1	2												2	2	5	1	1	0	0	0
27	27	5	5	4	4			4	4	4	1	1	0	0	0	0	0	0		3	2		2		1	0	1	0	1	2												4	2	1	1	0	1	0	0
28	31	5	5	6	6			4	4	3	1	1	0	0	0	0	0	0		3	2		1	咽炎	1	0	1	0	2	2												4	2	6	0	1	1	1	0
32	34	4	4	6	6			4	4	4	1	1	0	0	0	0	0	0		3	2		2		1	0	1	0	1	2												2	2	1	0	0	0	0	1
30	31	5	5	12	99			4	4	2	1	1	0	0	0	1	0	0		3	2		2		1	0	1	0	3	2												2	2	6	1	0	0	0	1
28	29	5	5	6	6			5	4	2	1	1	0	0	0	1	0	0		3	2		2		2	1	1	0	1	1	0	0	0	0	0	0	0	0	0	1	脐带绕颈	2	2	6	1	0	0	1	0
26	31	5	4	6	6			5	4	3	1	0	1	0	0	1	0	0		5	2		2		1	0	1	0	2	2												2	2	5	1	0	1	0	1
30	31	9	5	3	5			5	4	6	1	1	0	0	0	0	0	0		3	2		2		1	0	1	0	2	2												2	2	1	1	1	1	1	1
30	32	5	5	6	4			6	4	3	1	1	0	0	0	0	0	0		4	2		2		1	0	1	0	1	2												2	2	1	1	1	1	1	0
28	31	3	5	8	6			2	5	3	2	0	0	1	0	0	0	0		3	2		2		1	0	1	0	2	2												2	2	1	0	0	1	0	0
30	30	5	5	6	3			3	5	3	1	1	0	0	0	0	0	0		5	2		2		1	0	1	0	1	1	0	0	0	0	0	0	0	1	0	0		4	2	6	1	1	1	1	0
30	37	5	5	6	6			3	5	2	3	1	0	0	0	0	0	0		4	2		2		1	0	1	0	1	2												2	2	1	0	1	0	0	1
28	30	3	5	11	6			3	5	4	2	0	0	1	0	0	0	0		4	2		2		1	0	1	1	2	2												1	2	1	1	0	0	0	0
28	29	4	5	6	6			3	5	3	1	1	0	0	0	1	0	0		4	2		2		1	0	1	0	3	2												2	2	1	1	0	1	1	0
25	30	4	5	6	3			3	5	5	4	0	1	0	0	0	0	0		3	2		2		1	0	1	0	1	2												2	2	1	1	1	1	1	1
26	30	3	3	3	3			3	5	2	1	0	1	0	0	0	0	0		3	2		2		1	0	1	0	2	2												2	2	1	1	0	0	1	0
27	31	5	3	4	4			3	5	5	1	1	0	0	0	1	0	0		3	2		2		1	0	1	0	2	2												2	2	1	1	0	1	1	0
30	40	5	5	4	4			4	5	5	1	1	0	0	0	0	1	0		4	2		2		3	2	1	0	2	2												2	2	6	1	0	0	0	0
29	32	5	5	5	5			4	5	4	1	1	0	0	0	0	0	0		4	2		2		2	1	1	0	1	2												2	2	1	1	1	1	0	1
28	33	3	3	12	12			4	5	2	2	0	0	1	0	0	0	0		4	2		2		2	1	1	0	1	2												2	2	6	1	0	1	1	0
29	34	5	5	6	4			4	5	3	1	1	0	0	0	0	0	0		4	2		2		1	0	1	0	1	2												2	2	5	1	1	0	0	0
28	30	5	5	12	12			4	5	1	1	1	0	0	0	1	0	0		4	2		2		1	0	1	0	2	2												4	2	1	0	1	0	1	0
24	26	3	3	1	4			4	5	6	2	0	0	1	0	0	0	0		3	2		2		1	0	1	0	1	2												2	2	1	0	1	1	1	1
30	32	5	5	4	4			5	5	4	1	1	0	0	0	0	0	0		3	2		1		3	2	1	0	1	2												2	2	1	1	0	0	0	0
31	32	5	5	6	6			5	5	2	1	1	0	0	0	0	0	0		4	2		9		1	0	1	0	1	2												2	2	1	1	0	1	0	0
28	32	4	5	4	6			5	5	6	3	0	1	0	0	0	0	0		4	2		2		1	0	1	0	1	2												2	2	6	1	1	0	0	1
24	26	4	2	11	12			9	5	4	2	0	0	1	0	0	0	0		4	2		2		1	0	1	0	9	2												2	2	1	0	0	1	0	0
22	40	3	3	1	3			1	6	4	2	0	0	1	0	0	0	0		4	2		2		2	1	1	0	1	2												2	2	6	1	0	1	0	1
26	38	4	2	6	12			3	6	5	1	1	0	0	0	1	0	0		4	2		2		2	1	1	0	2	1	0	1	0	0	0	0	0	0	0	0		2	2	5	0	1	1	1	0
26	27	3	3	11	2			3	6	3	4	0	0	1	0	0	0	0		4	2		2		1	0	1	0	1	2												2	2	1	1	1	0	0	0
28	29	4	4	3	3			3	6	3	1	0	1	0	0	1	0	0		4	2		2		1	0	1	0	1	2												2	2	1	1	1	0	1	0
28	35	4	4	5	12			4	6	2	1	0	1	0	0	0	0	0		3	2		2		3	2	1	1	1	1	0	0	0	0	0	1	0	1	0	0		2	2	1	1	0	1	1	0
25	28	5	5	6	6			4	6	2	1	1	0	0	0	1	0	0		5	2		2		1	0	1	0	1	2												2	2	1	1	0	1	1	1
29	36	5	5	6	4			5	6	4	1	1	0	0	0	1	0	0		3	2		1	胆囊多发结石	3	2	1	0	1	1	0	0	0	0	0	0	0	0	0	1	子宫肌瘤，胎盘老化	2	2	5	1	0	1	1	1
27	34	5	5	6	6			6	6	4	1	1	0	0	0	1	0	0		4	2		2		2	1	1	0	1	2												2	2	6	1	0	1	1	0
30	30	5	5	5	6			6	6	5	3	1	0	0	0	0	0	0		4	2		2		1	0	1	9	1	1	0	0	0	0	1	0	0	0	0	0		2	2	1	0	1	0	0	0
23	24	3	3	8	3			6	6	4	4	0	0	1	0	0	0	0		4	2		2		1	0	1	1	1	1	0	1	0	0	0	0	0	0	0	0		2	2	6	0	0	1	1	0
28	32	5	5	6	6			6	6	4	1	1	0	0	0	1	0	0		5	2		2		1	0	1	0	1	2												2	2	6	0	1	1	0	0
23	25	3	2	12	12			3	9	5	1	0	1	0	0	0	0	0		4	2		2		2	1	1	0	9	2												2	2	1	1	0	0	0	0
30	36	5	5	6	3			4	9	4	1	1	0	0	0	1	0	0		4	2		2		1	0	1	0	1	2												2	2	1	1	1	0	1	0
24	25	2	2	11	12			9	9	9	2	0	0	1	0	0	0	0		4	2		2		1	0	1	0	1	2												2	2	6	1	1	0	0	0
29	31	5	5	5	6			9	9	2	1	1	0	0	0	1	0	0		3	2		2		1	0	1	0	1	2												2	2	1	1	1	1	1	1
25	24	2	2	11	11			1	1	5	2	0	0	1	0	0	0	0		4	2		2		2	1	1	0	1	2												3	3	6	0	0	1	1	0
23	27	2	2	1	1			1	2	5	2	0	0	1	0	0	0	0		3	2		2		3	2	1	0	1	2												2	3	5	1	0	1	1	0
30	30	5	5	4	4			3	3	3	1	1	0	0	0	0	0	0		4	2		2		9		9	9	1	1	0	0	0	0	1	0	0	0	0	0		3		5	0	0	1	1	0
22	22	2	2	8	11			1	1	4	2	0	0	1	0	0	0	0		5	2		2		3	2	0	0	2	2												4		1	1	0	1	1	1
24	26	3	2	11	11			1	1	4	4	0	0	1	0	0	0	0		4	2		2		3	2	0	0	1	2												4		4	0	0	0	1	0
29	29	2	4	11	11			1	1	2	2	0	0	1	0	0	0	0		4	2		2		2	1	0	0		9	9	9	9	9	9	9	9	9	9	9		9		5	1	0	0	0	0
24	27	2	4	11	11			1	1	4	4	0	0	1	0	0	0	0		3	2		2		1	0	0	0	2	1	0	0	0	0	1	0	0	0	0	0		2		2	1	1	1	1	1
26	29	3	5	11	11			4	1	4	1	0	0	1	0	0	0	0		4	2		2		1	0	0	0	3	2												1		1	0	0	1	0	0
23	24	3	3	11	2			1	2	5	2	0	0	1	0	1	0	0		4	2		2		2	1	0	0	1	2												2		1	1	0	1	1	0
23	28	2	3	1	1			1	2	5	2	0	0	1	0	0	0	0		4	2		2		1	0	0	0	2	2												1		2	1	0	0	0	0
25	30	3	5	11	11			1	2	4	2	1	0	0	0	0	0	0		3	2		2		1	0	0	0	1	1	0	1	0	0	0	0	0	0	0	0		2		1	0	0	1	1	1
30	28	2	2	1	1			1	2	5	2	0	0	1	0	0	0	0		3	2		2		1	0	0	0	3	2												2		5	1	1	1	1	1
22	24	2	3	3	3			2	2	4	4	0	0	1	0	1	0	0		3	2		2		1	0	0	0	1	2												2		5	1	0	1	1	0
25	24	1	1	11	11			1	3	4	4	0	0	1	0	0	0	0		3	2		2		3	2	0	0	2	2												4		5	1	1	0	0	1
24	26	3	3	11	1			1	3	4	2	0	0	1	0	0	0	0		5	2		2		2	1	0	0	2	2												4		1	0	0	0	0	0
27	27	2	2	8	2			1	3	5	2	0	0	1	0	0	0	0		4	2		2		2	1	0	0	2	2												2		1	1	1	1	1	1
23	23	4	4	11	99			1	3	4	1	0	0	1	0	0	0	0		3	2		2		2	1	0	0	1	2												2		5	0	0	0	0	0
23	25	2	2	8	1			1	3	5	2	0	0	1	0	0	0	0		3	2		2		2	1	0	0	1	2												4		5	0	0	0	1	0
26	32	2	2	8	6			1	3	4	2	0	0	1	0	0	0	0		3	2		2		2	1	0	0	2	1	0	0	0	0	0	1	0	0	0	0		3		2	0	0	0	1	0
21	22	2	3	11	6			1	3	5	2	0	0	1	0	0	0	0		4	2		2		1	0	0	0	2	2												2		1	1	0	1	1	0
21	25	3	2	8	6			1	3	4	2	0	0	1	0	0	0	0		4	2		2		1	0	0	0	2	2												2		1	1	1	1	1	1
21	28	3	3	11	2			1	3	3	2	0	0	1	0	0	0	0		4	2		2		1	0	0	0	2	2												2		5	1	1	1	1	1
22	25	2	3	11	99			1	3	5	2	0	0	1	0	0	0	0		4	2		2		1	0	0	0	1	1	0	0	0	0	1	0	0	0	0	0		2		5	0	0	0	0	0
23	25	3	3	11	3			1	3	4	2	0	0	1	0	0	0	0		4	2		2		1	0	0	0	1	2												2		1	0	0	1	0	0
23	26	3	3	11	1			1	3	4	2	0	0	1	0	0	0	0		5	2		2		1	0	0	0	2	2												1		1	1	0	0	0	0
25	24	4	3	11	11			1	3	4	2	0	0	1	0	0	0	0		4	2		2		1	0	0	0	2	2												2		1	0	1	0	1	0
25	27	3	3	11	3			1	3	3	4	0	0	1	0	0	0	0		4	2		2		1	0	0	0	1	1	0	0	0	0	1	0	0	0	0	0		4		5	1	1	1	1	1
26	25	2	4	11	6			1	3	4	2	0	0	1	0	0	0	0		4	2		2		1	0	0	0	1	2												2		1	0	0	0	1	0
26	28	3	3	11	1			1	3	5	2	0	0	1	0	0	0	0		4	2		2		1	0	0	0	1	2												2		2	0	0	1	0	0
26	28	5	3	11	3			1	3	4	1	0	0	1	0	0	0	0		4	2		2		1	0	0	0	2	2												2		1	1	0	1	1	1
24	25	3	3	11	2			1	3	5	2	0	1	0	0	0	0	0		3	2		2		1	0	0	0	2	2												4		1	0	0	0	0	0
21	22	3	3	2	5			1	3	2	2	0	0	1	0	0	0	0		3	2		2		1	0	0	0	3	2												2		2	0	1	1	1	1
22	27	2	2	11	11			1	3	3	2	0	0	1	0	0	0	0		3	2		2		1	0	0	0	4															1	1	0	0	0	0
23	24	3	4	11	3			1	3	6	2	0	0	1	0	0	0	0		3	2		2		1	0	0	0	2	2												2		5	1	1	1	1	1
20	30	2	2	8	2			1	3	3	2	0	0	1	0	1	0	0		3	2		2		1	0	0	0	2	1	0	1	0	0	0	0	0	0	0	0		2		1	1	1	0	1	0
23	24	3	3	11	11			1	3	4	2	0	0	1	0	0	0	0		2	2		2		1	0	0	0	2	2												4		5	1	0	1	0	1
24	25	3	3	3	12			2	3	5	2	0	0	1	0	0	0	0		4	2		2		2	1	0	0	1	2												1		5	1	1	1	1	1
26	30	4	4	6	7			2	3	4	4	1	0	0	0	0	0	0		3	2		2		2	1	0	0	1	2												1		1	0	0	0	0	0
20	23	3	3	11	6			2	3	5	2	0	0	1	0	0	0	0		3	2		2		2	1	0	0	2	2												4		5	1	0	0	0	0
21	25	2	2	8	11			2	3	2	4	0	0	1	0	0	0	0		3	2		2		2	1	0	0	1	1	0	0	0	0	0	0	0	0	0	1	先兆早产	4		1	1	1	1	1	1
23	28	2	2	11	2			2	3	5	2	0	0	1	0	0	0	0		3	2		2		2	1	0	0	3	2												1		4	1	0	0	1	0
28	30	4	4	11	10			2	3	4	1	1	0	0	0	0	0	0		4	2		2		1	0	0	0	2	2												2		1	1	1	0	0	1
21	23	2	2	11	3			2	3	2	2	0	0	1	0	0	0	0		4	2		2		1	0	0	0	3	2												4		1	1	1	1	1	0
21	24	2	3	1	1			2	3	5	4	0	0	1	0	0	0	0		4	2		2		1	0	0	0	2	1	0	0	0	0	0	0	0	0	0	1	羊水过少	2		5	1	0	0	1	1
21	25	3	2	11	3			2	3	4	2	0	0	1	0	0	0	0		4	2		2		1	0	0	0	2	2												2		3	1	1	0	1	0
23	27	2	3	1	1			2	3	6	2	0	0	1	0	0	0	0		4	2		2		1	0	0	0	3	2												2		5	1	0	0	0	1
25	28	3	2	11	3			2	3	2	2	0	0	1	0	0	0	0		4	2		2		1	0	0	0	1	2												4		1	1	1	1	1	1
28	28	3	2	11	6			2	3	4	2	0	0	1	0	0	0	0		4	2		2		1	0	0	0	2	2												2		1	1	1	0	0	0
24	29	2	4	3	5			2	3	2	2	0	0	1	0	0	0	0		3	2		2		1	0	0	0	2	2												2		1	1	0	0	1	1
25	28	3	2	11	3			2	3	8	2	0	0	1	0	0	0	0		3	2		2		1	0	0	0	2	1	0	0	0	0	1	0	0	0	1	0		3		4	0	0	0	1	0
26	26	2	2	3	2			2	3	4	2	0	0	1	0	0	0	0		3	1	沙眼	2		1	0	0	0	2	2												4		1	0	0	1	0	0
30	37	9	3	11	6			2	3	3	2	0	0	1	0	0	0	0		3	2		2		1	0	0	0	2	2												4		1	9	9	9	9	9
21	26	3	3	11	3			3	3	2	4	0	0	1	0	0	0	0		3	2		2		5	4	0	0	1	2												2		1	0	1	1	1	0
27	28	5	5	4	11			3	3	2	1	1	0	0	0	1	0	0		2	2		2		4	3	0	0	2	2												4		1	1	0	1	0	0
24	25	2	2	12	12	12		3	3	4	2	0	0	1	0	0	0	0		4	2		2		3	2	0	0	2	2												2		1	1	1	1	1	1
23	27	4	4	6	6			3	3	4	1	1	0	0	0	0	0	0		3	2		2		3	2	0	0	3	2												1		5	0	0	1	0	0
23	24	3	3	3	3			3	3	4	2	0	0	1	0	0	0	0		3	2		2		3	2	0	0	2	2												2		1	1	1	0	1	0
25	31	4	5	6	6			3	3	2	1	1	0	0	0	1	0	0		3	2		2		3	2	0	0	2	2												2		1	1	1	1	1	1
28	36	4	5	6	11			3	3	2	1	1	0	0	0	1	1	0		3	2		2		3	2	0	0	2	1	0	0	0	0	0	0	0	0	0	1	房间隔尚未合拢	2		5	1	0	1	1	0
27	29	5	4	6	1			3	3	3	3	1	0	0	0	0	0	0		4	2		2		2	1	0	0	2	1	0	1	0	0	0	0	0	0	0	0		2		1	1	0	1	0	1
27	30	5	5	4	5			3	3	4	1	1	0	0	0	0	0	0		4	2		2		2	1	0	0	1	1	0	0	0	0	0	1	0	0	0	0		2		5	1	0	0	1	0
29	99	5	4	5	2			3	3	3	1	1	0	0	0	0	0	0		4	2		2		2	1	0	0	1	1	0	1	0	0	0	0	0	0	0	0		2		2	0	1	1	1	0
23	27	3	3	11	6			3	3	3	2	0	0	1	0	0	0	0		4	2		2		2	1	0	0	2	2												2		7	1	0	0	0	1
27	28	5	4	6	2			3	3	6	1	1	0	0	0	1	0	0		4	2		2		2	1	0	0	1	2												2		1	9	9	9	9	9
28	28	5	5	6	6			3	3	3	1	1	0	0	0	0	0	0		3	2		2		2	1	0	0	1	2												4		1	1	0	0	0	0
21	27	2	2	3	3			3	3	3	4	0	0	1	0	0	0	0		3	2		2		2	1	0	0	2	2												2		2	1	0	0	0	0
24	24	3	3	3	3			3	3	2	2	0	0	1	0	0	0	0		3	2		2		2	1	0	0	2	1	0	0	0	0	1	0	0	0	0	0		4		5	1	1	1	1	1
25	27	3	3	4	4			3	3	2	2	0	0	1	0	0	0	0		3	2		2		2	1	0	0	1	1	0	0	0	0	1	0	0	0	0	0		4		1	1	0	0	0	0
30	35	4	4	3	4			3	3	3	1	1	0	0	0	1	0	0		3	2		2		2	1	0	0	2	2												2		1	1	0	0	1	0
32	35	4	4	4	4			3	3	2	1	1	0	0	0	0	0	0		2	9		1	盆腔炎	2	1	0	0	1	1	0	0	0	0	1	0	0	0	0	0		4		5	1	0	0	1	0
25	33	5	5	6	6			3	3	2	1	1	0	0	0	0	0	0		4	2		2		1	0	0	0	1	2												2		1	1	1	1	1	1
26	30	5	3	6	4			3	3	4	1	1	0	0	0	0	0	0		4	2		2		1	0	0	0	1	2												2		5	1	1	1	1	1
27	29	3	3	6	6			3	3	5	1	1	0	0	0	0	0	0		4	2		2		1	0	0	0	1	2												2		5	1	1	1	0	1
28	33	5	5	4	4			3	3	2	1	1	0	0	0	0	0	0		4	2		2		1	0	0	0	1	1	0	1	0	0	0	0	0	0	0	0		4		1	0	1	0	0	0
29	31	5	5	4	4			3	3	4	1	1	0	0	0	0	0	0		4	2		2		1	0	0	0	1	2												1		1	1	0	0	0	0
30	32	5	4	5	5			3	3	6	1	1	0	0	0	0	0	0		4	2		2		1	0	0	0	3	2												4		5	0	1	0	0	0
23	34	4	4	8	3			3	3	4	1	0	1	0	0	0	0	0		4	2		2		1	0	0	0	2	2												1		1	1	1	0	1	1
27	26	5	5	11	3			3	3	2	3	0	1	0	0	0	0	0		4	2		2		1	0	0	0	2	2												4		1	9	9	9	9	9
21	23	3	4	11	4			3	3	6	1	0	0	1	0	0	0	0		4	2		2		1	0	0	0	2	2												4		1	1	1	0	0	0
22	26	2	3	11	11			3	3	4	2	0	0	1	0	0	0	0		4	2		2		1	0	0	0	2	2												2		1	1	1	1	1	1
22	26	3	3	3	3			3	3	5	2	0	0	1	0	0	0	0		5	2		2		1	0	0	0	2	2												2		1	0	1	0	1	0
22	27	3	3	3	2			3	3	8	2	0	0	1	0	0	0	0		4	2		2		1	0	0	0	1	2												2		1	1	1	1	1	1
24	24	4	3	5	5			3	3	4	2	0	0	1	0	0	0	0		4	2		2		1	0	0	0	1	2												2		5	1	1	1	1	1
24	28	3	3	8	3			3	3	4	2	0	0	1	0	0	0	0		4	2		2		1	0	0	0	2	2												4		1	1	1	0	1	0
27	27	5	5	6	4			3	3	4	1	0	0	1	0	0	0	0		4	2		2		1	0	0	0	2	2												2		5	1	1	1	1	1
28	28	3	3	3	6			3	3	4	2	0	0	1	0	0	0	0		4	2		2		1	0	0	0	1	2												2		5	1	1	1	1	1
29	35	4	3	4	4			3	3	4	4	0	0	1	0	0	0	0		4	2		2		1	0	0	0	1	2												2		5	1	1	1	1	1
24	31	2	3	6	6			3	3	4	1	1	0	0	0	1	0	0		4	2		2		1	0	0	0	1	2												1		1	1	1	0	1	0
25	30	4	5	3	6			3	3	5	1	1	0	0	0	1	0	0		4	1	感冒	1	鼻炎	1	0	0	0	2	2												1		1	1	0	0	0	1
29	29	5	5	4	4			3	3	2	1	1	0	0	0	1	0	0		5	2		2		1	0	0	0	2	2												4		1	1	1	0	0	1
30	28	4	4	12	12			3	3	2	1	1	0	0	0	1	0	0		4	2		2		1	0	0	0	1	2												2		5	0	0	1	1	0
24	26	3	3	8	8			3	3	6	2	0	0	1	0	1	0	0		5	2		2		1	0	0	0	2	2												1		2	1	1	1	1	1
29	34	4	5	6	7			3	3	2	1	1	0	0	0	1	1	0		4	2		2		1	0	0	0	2	2												2		1	1	0	1	0	0
25	27	4	5	3	1			3	3	4	1	1	0	0	0	0	0	0		3	2		2		1	0	0	0	3	2												4		1	0	0	0	1	0
30	30	4	4	5	6			3	3	3	1	1	0	0	0	0	0	0		3	2		2		1	0	0	0	1	2												1		5	0	0	1	1	1
30	32	5	4	4	4			3	3	2	1	1	0	0	0	0	0	0		3	2		2		1	0	0	0	1	2												4		5	0	0	1	1	0
30	34	5	5	6	4			3	3	2	1	1	0	0	0	0	0	0		3	2		2		1	0	0	0	1	2												3		5	1	1	1	1	1
20	20	3	3	2	3			3	3	7	2	0	0	1	0	0	0	0		3	2		2		1	0	0	0	2	2												4		4	0	0	0	0	1
23	24	3	4	3	6			3	3	3	2	0	0	1	0	0	0	0		3	2		2		1	0	0	0	1	2												2		5	1	1	1	1	1
24	33	3	2	8	3			3	3	4	1	0	0	1	0	0	0	0		3	2		2		1	0	0	0	2	2												4		1	1	0	0	0	0
26	25	2	3	8	3			3	3	3	4	0	0	1	0	0	0	0		3	2		2		1	0	0	0	2	2												2		5	0	0	1	1	0
27	32	3	3	3	12			3	3	4	2	0	0	0	1	1	0	0		3	2		2		1	0	0	0	2	1	0	0	0	0	0	0	0	0	0	1	脐带绕颈	2		1	0	0	0	1	0
30	32	2	2	3	3			3	3	2	2	0	0	1	0	0	0	0		2	2		2		1	0	0	0	2	2												4		5	1	0	1	1	1
27	28	2	2	11	2			9	3	4	2	0	0	1	0	0	0	0		3	2		9		1	0	0	0	2	1	0	0	0	0	0	0	0	0	0	1	妊娠期胆汁淤积合并症	4		5	0	1	0	1	1
22	22	2	2	99	2			9	3	4	2	0	0	1	0	1	0	0		3	2		2		1	0	0	0	1	2												2		1	1	1	0	0	0
21	25	3	3	11	2			1	4	4	2	0	0	1	0	0	0	0		4	2		2		4	3	0	0	2	2												2		1	1	1	1	1	1
18	26	2	3	11	2			1	4	6	4	0	0	1	0	0	0	0		4	2		2		2	1	0	0	1	2												2		1	0	0	0	1	1
22	30	2	3	11	3			1	4	3	1	0	0	1	0	0	0	0		4	2		2		2	1	0	0	1	2												1		1	9	9	9	9	9
22	27	3	3	11	6			1	4	4	2	0	0	1	0	0	0	0		3	2		2		2	1	0	0	2	2												4		5	0	0	1	1	1
22	22	2	2	11	3			1	4	4	2	0	0	1	0	0	0	0		4	2		2		1	0	0	0	1	2												2		5	1	0	1	1	0
22	26	2	3	11	8			1	4	4	2	0	0	1	0	0	0	0		4	2		2		1	0	0	0	2	2												2		1	9	9	9	9	9
24	26	3	3	3	3			1	4	2	2	0	0	1	0	0	0	0		4	2		2		1	0	0	0	2	2												4		5	1	0	1	1	0
30	38	4	3	8	7			1	4	2	2	0	1	0	0	0	0	0		3	2		2		1	0	0	0	1	1	0	0	0	0	0	0	0	0	1	0		4		5	1	0	0	1	0
22	23	3	3	1	5			1	4	4	2	0	0	1	0	0	0	0		3	2		2		1	0	0	0	2	2												2		1	0	0	1	0	0
26	38	3	5	11	4			1	4	2	3	0	0	1	0	0	0	0		3	2		2		1	0	0	0	2	2												4		1	0	0	1	1	0
27	30	3	2	8	12			2	4	2	2	0	0	1	0	0	0	0		4	2		2		1	0	0	0	2	2												4		1	1	1	1	1	1
38	40	4	5	5	6			3	4	2	1	1	0	0	0	0	0	0		9	2		2		5	4	0	0	1	2												9		1	0	0	0	1	0
24	30	3	3	3	3			3	4	4	2	0	0	1	0	0	0	0		4	2		2		4	3	0	0	2	1	0	0	0	0	0	0	0	0	0	1	前置胎盘	3		7	0	0	1	1	0
24	26	4	4	3	3			3	4	2	4	1	0	0	0	1	0	0		3	2		2		3	2	0	0	1	2												1		1	0	0	0	0	0
30	30	5	5	5	5			3	4	2	1	0	1	0	0	1	0	0		3	2		2		3	2	0	0	1	2												1		1	0	0	0	1	0
30	30	5	5	4	7			3	4	1	1	1	0	0	0	0	0	0		4	2		2		2	1	0	0	2	2												2		5	1	0	1	1	0
31	31	5	5	10	7			3	4	2	1	1	0	0	0	0	0	0		4	2		2		2	1	0	0	2	1	0	0	0	0	0	0	0	0	1	0		4		5	1	0	0	0	0
25	31	5	5	4	4			3	4	3	1	1	0	0	0	1	0	0		5	2		2		2	1	0	0	1	2												4		5	1	1	1	1	1
30	37	5	5	3	5			3	4	4	1	1	0	0	0	1	0	0		4	2		2		2	1	0	0	2	2												4		1	1	1	1	1	0
36	38	5	5	4	7			3	4	3	1	1	0	0	0	1	0	0		4	2		2		2	1	0	0	1	1	0	0	0	0	0	0	0	0	0	1	胎监异常	3		1	1	0	1	1	1
26	31	3	3	3	2			3	4	4	3	0	0	1	0	0	0	0		3	2		1	红斑狼疮	2	1	0	0	3	2												1		5	1	0	0	0	1
26	26	3	4	3	6			3	4	2	4	0	0	0	1	1	0	0		3	2		1	乙肝	2	1	0	0	1	2												1		5	1	1	1	1	1
25	30	5	5	5	4			3	4	2	1	1	0	0	0	0	0	0		4	2		2		1	0	0	0	1	2												2		5	0	0	1	1	1
26	26	4	5	6	6			3	4	4	1	1	0	0	0	0	0	0		4	9		9		1	0	0	0	1	2												2		1	1	1	0	0	1
26	31	5	9	6	3			3	4	5	3	1	0	0	0	0	0	0		4	2		2		1	0	0	0	2	2												2		5	1	1	0	0	0
27	34	4	4	3	3			3	4	4	1	1	0	0	0	0	0	0		5	2		2		1	0	0	0	1	2												1		1	1	0	0	0	0
30	29	5	5	3	5			3	4	2	2	1	0	0	0	0	0	0		4	2		2		1	0	0	0	2	2												1		1	1	0	1	1	0
32	35	5	4	6	6			3	4	4	1	1	0	0	0	0	0	0		4	2		2		1	0	0	0	2	2												2		5	1	1	1	1	1
29	29	5	5	4	4			3	4	3	4	0	1	0	0	0	0	0		4	2		2		1	0	0	0	1	2												1		5	1	0	0	0	1
21	22	2	3	8	2			3	4	5	1	0	0	1	0	0	0	0		5	2		2		1	0	0	0	2	2												2		5	1	0	1	1	0
21	26	5	5	8	4			3	4	4	4	0	0	1	0	0	0	0		5	2		2		1	0	0	0	2	2												2		5	1	0	0	0	0
22	23	3	3	8	6			3	4	5	2	0	0	1	0	0	0	0		4	2		2		1	0	0	0	2	1	0	1	0	0	0	0	0	0	0	0		1		1	0	0	0	1	0
26	28	2	3	3	3			3	4	6	2	0	0	1	0	0	0	0		4	2		2		1	0	0	0	2	2												2		1	1	0	0	0	0
27	31	4	4	3	3			3	4	4	2	0	0	1	0	0	0	0		4	2		2		1	0	0	0	1	2												2		5	1	1	0	0	0
24	25	5	5	4	4			3	4	2	4	1	0	0	0	1	0	0		4	2		2		1	0	0	0	2	2												1		1	9	9	9	9	9
29	37	4	4	3	3			3	4	2	2	1	0	0	0	1	0	0		4	2		2		1	0	0	0	1	2												4		1	1	0	0	1	0
27	27	4	4	11	6			3	4	4	1	0	1	0	0	0	0	0		3	2		2		1	0	0	0	1	2												4		1	9	9	9	9	9
22	25	3	3	3	3			3	4	5	2	0	0	1	0	0	0	0		3	2		2		1	0	0	0	2	1	0	0	0	0	0	0	0	0	0	1		2		1	0	0	1	0	0
23	23	3	3	11	2			3	4	5	2	0	0	1	0	0	0	0		3	2		2		1	0	0	0	3	1	0	0	0	0	1	0	0	0	0	0		4		1	1	0	1	1	0
25	26	2	2	11	6			3	4	5	1	0	0	1	0	0	0	0		3	2		1	肝炎	1	0	0	0	1	2												1		5	1	0	1	0	0
30	34	3	3	11	12			3	4	2	1	0	0	1	0	0	0	0		3	2		2		1	0	0	0	2	2												4		1	1	0	0	0	0
33	32	5	5	6	6			3	4	4	1	1	0	0	0	1	0	0		3	2		2		1	0	0	0	1	2												4		5	1	0	0	1	0
24	31	4	5	4	4			3	4	5	1	1	0	0	0	0	0	0		2	2		2		1	0	0	0	2	2												2		1	1	0	0	0	0
25	29	5	5	6	6			4	4	2	1	1	0	0	0	0	0	0		4	2		2		3	2	0	0	2	2												2		5	1	0	1	1	1
33	36	4	3	3	3			4	4	2	1	1	0	0	0	0	0	0		4	2		2		3	2	0	0	1	2												1		1	1	0	1	1	0
33	34	4	4	5	5			4	4	3	1	1	0	0	0	1	0	0		3	2		2		2	1	0	0	2	2												2		5	0	0	0	1	1
26	26	5	5	6	3			4	4	4	1	1	0	0	0	0	0	0		5	2		2		1	0	0	0	2	2												4		1	0	0	1	1	1
31	30	4	4	4	4			4	4	4	1	1	0	0	0	0	0	0		4	2		9		0	0	0	0	2	2												2		1	1	0	1	1	0
24	24	3	3	3	3			4	4	4	4	0	0	1	0	0	0	0		4	2		2		1	0	0	0	1	2												4		5	1	1	0	0	0
35	35	5	5	3	4			4	4	4	1	0	0	0	1	0	0	0		4	2		2		1	0	0	0	2	2												4		1	0	0	0	0	0
24	27	3	4	3	3			4	4	3	2	1	0	0	0	1	0	0		4	2		2		1	0	0	0	2	2												2		1	1	0	0	0	0
28	28	5	5	5	5			4	4	2	1	1	0	0	0	1	0	0		4	2		2		1	0	0	0	1	2												4		1	1	0	1	1	1
30	32	4	5	11	5			4	4	4	1	0	1	0	0	0	0	0		3	2		2		1	0	0	0	1	2												4		1	1	0	1	1	0
29	37	4	5	6	6			4	4	4	1	1	0	0	0	1	0	0		3	2		2		1	0	0	0	1	1	0	0	0	0	0	0	0	1	0	0		1		5	1	0	1	1	0
20	23	3	2	11	12			9	4	6	2	0	0	1	0	0	0	0		4	2		2		1	0	0	0	2	2												2		1	1	0	1	1	1
26	28	3	3	11	6			1	5	3	2	0	0	1	0	0	0	0		3	2		2		2	1	0	0	2	2												2		1	1	1	1	1	1
25	28	4	5	11	12			1	5	3	1	0	1	0	0	0	0	0		4	2		2		1	0	0	0	1	2												4		1	1	1	0	1	0
30	30	4	4	2	6			1	5	4	1	1	0	0	0	0	0	0		3	2		2		1	0	0	0	1	1	0	1	0	0	0	0	0	0	0	0		2		1	0	0	1	1	0
26	27	5	5	4	4			3	5	2	3	1	0	0	0	1	0	0		4	2		2		2	1	0	0	1	1	0	0	0	0	0	0	0	0	0	1	羊水少	1		1	0	0	1	0	1
29	31	4	4	3	4			4	5	4	3	1	0	0	0	1	0	0		4	2		2		2	1	0	0	2	2												4		1	1	0	0	0	0
28	29	5	5	3	3			4	5	3	1	1	0	0	0	0	0	0		4	2		2		1	0	0	0	1	2												2		1	1	0	0	1	0
29	30	5	5	3	3			4	5	4	1	1	0	0	0	0	0	0		4	2		2		1	0	0	0	2	2												2		1	1	1	0	1	0
30	30	4	4	3	3			4	5	4	1	1	0	0	0	0	0	0		4	2		2		1	0	0	0	1	2												4		1	0	0	0	1	0
25	28	5	5	3	3			4	5	5	1	0	1	0	0	0	0	0		5	2		2		1	0	0	0	2	2												2		5	1	1	1	1	1
26	28	5	5	4	7			4	5	3	4	1	0	0	0	1	0	0		4	2		2		1	0	0	0	1	2												4		5	1	1	1	1	0
28	29	5	5	12	12			4	5	4	1	1	0	0	0	1	0	0		3	2		2		1	0	0	0	2	2												2		1	1	0	0	1	0
31	33	5	5	6	6			5	5	2	3	1	0	0	0	0	0	0		4	2		2		2	1	0	0	1	2												2		5	1	0	0	0	1
31	32	4	5	3	1			5	5	2	1	1	0	0	0	0	0	0		4	2		2		1	0	0	0	1	2												2		5	0	0	0	1	0
22	28	4	5	11	99			5	5	4	2	0	0	1	0	0	0	0		4	2		2		1	0	0	0	2	2												4		1	0	0	0	1	0
31	34	5	5	6	4			6	5	2	1	1	0	0	0	0	0	0		4	2		2		2	1	0	0	2	1	0	1	0	0	0	0	0	0	0	0		2		1	1	0	1	1	1
30	36	5	5	11	4			1	6	2	2	0	0	1	0	0	0	0		3	2		2		2	1	0	0	1	2												4		1	0	1	1	1	0
32	37	4	5	11	4			1	6	2	1	1	0	0	0	0	0	0		5	2		1	椎间盘突出	1	0	0	0	1	2												2		5	1	1	1	0	1
99	99	4	4	11	3			1	6	3	1	0	1	0	0	0	0	0		4	2		9		1	0	0	0	1	2												1		1	0	0	1	1	0
32	31	4	4	12	3			3	6	4	4	0	0	1	0	0	0	0		5	2		2		2	1	0	0	2	2												2		5	0	0	0	0	0
26	26	4	4	6	4			3	6	4	1	1	0	0	0	1	0	0		5	2		2		2	1	0	0	1	2												1		1	1	1	0	1	0
28	32	4	5	11	6			3	6	4	1	1	0	0	0	0	0	0		3	2		2		2	1	0	0	2	2												1		1	1	1	0	1	0
21	24	3	3	11	2			3	6	4	2	0	0	1	0	0	0	0		4	2		2		1	0	0	0	2	2												1		4	1	0	1	1	0
32	35	5	5	6	6			4	6	2	3	1	0	0	0	0	0	0		3	2		2		3	2	0	0	1	1	0	0	0	0	0	0	0	1	0	0		4		4	1	0	0	1	0
28	35	4	5	3	6			4	6	2	1	1	0	0	0	0	0	0		3	2		2		2	1	0	0	2	2												1		1	0	0	0	1	0
32	34	5	4	5	6			4	6	4	1	1	0	0	0	0	0	0		3	2		2		2	1	0	0	1	2												2		5	1	1	1	1	0
27	33	4	5	3	6			4	6	2	1	1	0	0	0	1	0	0		4	2		2		1	0	0	0	2	2												1		1	0	0	1	1	1
27	32	4	5	4	4			4	6	4	1	0	0	0	1	1	0	0		4	1	肺结核	2		1	0	0	0	1	2												2		1	0	0	0	1	0
24	28	5	5	12	4			5	6	4	3	0	1	0	0	0	0	0		3	2		2		3	2	0	0	2	1	0	0	1	0	1	0	0	0	0	0		4		1	1	1	0	1	1
31	36	4	4	4	4			5	6	2	1	0	0	0	1	1	1	0		4	2		2		1	0	0	0	1	2												1		1	1	1	0	1	1
28	32	5	5	4	4			6	6	3	1	1	0	0	0	1	0	0		4	2		2		2	1	0	0	1	2												2		1	1	1	1	1	1
31	36	3	3	8	99			9	9	9	1	0	0	1	0	0	0	0		3	2		2		3	2	0	0	2	1	0	0	0	0	0	0	0	0	0	1	羊水偏少	2		5	1	1	1	1	1
28	37	3	3	8	3			1	2	4	1	0	1	0	0	0	0	0		4	1	乙肝	2		4	2	1	0	2	2												4	1	5	0	0	0	0	0
26	29	2	3	8	2			3	3	3	2	0	0	1	0	0	0	0		3	2		2		3	1	1	0	1	2												4	1	1	1	0	0	0	0
38	40	3	3	3	3			1	4	3	2	0	0	1	0	0	0	0		4	2		2		5	3	1	1	1	2												4	1	5	9	9	9	9	9
25	30	3	3	11	3			1	4	5	2	0	0	1	0	0	0	0		3	2		2		2	0	1	0	2	2												3	1	1	1	1	1	1	1
29	33	3	2	3	3			3	4	4	4	0	1	0	0	0	0	0		4	2		2		3	1	1	0	1	2												2	1	5	0	1	0	1	0
36	35	3	3	11	3			9	5	4	1	0	1	0	0	0	0	0		9	2		2		3	1	1	9	1	2												4	1	5	0	0	1	1	0
25	32	4	9	11	3			6	6	4	2	1	0	0	0	0	0	0		3	2		2		1	0	1	0	1	2												2	1	5	0	0	0	0	1
30	32	5	5	4	99			9	9	3	1	1	0	0	0	0	0	0		3	2		2		3	2	1	9	1	1	0	0	0	0	0	0	0	0	0	1	左心室有2毫米强光点	2	1	1	0	0	0	0	0
22	22	3	3	11	11			1	1	4	2	0	0	1	0	0	0	0		5	2		2		2	0	1	0	1	2												2	2	1	0	0	1	0	1
25	27	3	3	1	1			1	2	5	1	0	0	1	0	0	0	0		3	2		2		2	0	1	1	2	2												2	2	5	1	0	0	0	0
40	38	2	2	9	1			1	2	3	2	0	0	1	0	0	0	0		4	2		2		6	3	2	0	2	2												2	2	2	1	1	1	1	1
28	30	2	2	3	3			2	2	5	2	0	0	1	0	0	0	0		9	2		2		4	2	1	9	1	1	9	9	9	9	9	9	9	9	9	9		2	2	5	1	0	1	1	0
26	26	2	4	8	12			2	2	6	2	0	0	1	0	0	0	0		3	2		2		3	1	1	9	2	1	0	0	0	0	1	0	0	0	0	0		4	2	5	0	0	0	0	0
32	36	3	2	3	12			2	2	6	3	0	1	0	0	0	0	0		4	2		2		2	0	1	9	2	2												4	2	1	1	0	0	0	0
25	29	3	3	8	3			1	3	5	2	0	0	1	0	0	0	0		3	2		2		3	1	1	0	2	2												2	2	1	0	0	1	0	0
30	30	2	2	8	1			1	3	3	2	0	0	1	0	0	0	0		3	2		2		3	1	1	0	3	2												1	2	5	1	0	1	0	1
29	33	2	2	8	8			1	3	5	2	0	0	1	0	0	0	0		3	2		2		2	0	1	0	2	1	0	1	0	0	0	0	0	0	0	0		2	2	1	1	1	1	1	1
34	36	2	2	1	1			2	3	3	2	0	0	1	0	0	0	0		4	2		2		3	1	1	1	1	2												2	2	1	1	1	1	1	1
24	34	2	2	12	12	自由职业	自由职业	2	3	3	2	0	0	1	0	0	0	0		3	2		2		3	1	1	0	1	2												2	2	1	1	0	0	1	0
23	26	3	4	8	12			2	3	5	2	0	0	1	0	0	0	0		4	2		2		2	0	1	0	2	2												2	2	1	1	0	1	0	0
25	29	3	2	1	2			2	3	5	2	0	0	1	0	0	0	0		4	2		2		2	0	1	0	2	2												2	2	1	0	0	1	0	0
32	41	2	2	3	3			3	3	2	1	0	0	1	0	0	0	0		3	2		2		5	3	1	0	2	2												2	2	1	1	1	1	1	1
30	34	3	3	8	3			3	3	5	2	0	0	1	0	0	0	0		4	2		2		4	2	1	0	2	2												2	2	1	1	1	1	1	1
31	33	4	5	5	5			3	3	4	1	1	0	0	0	0	0	0		4	2		2		3	1	1	0	1	2												4	2	1	0	0	0	1	0
27	33	3	4	3	3			3	3	4	1	0	1	0	0	0	0	0		5	2		2		3	1	1	1	1	2												2	2	5	1	1	0	0	1
28	29	2	2	8	6			1	4	5	2	0	0	1	0	0	0	0		3	1	肝炎	2		5	3	1	1	2	2												2	2	5	0	1	1	0	0
25	42	2	2	8	3			1	4	3	3	0	1	0	0	0	0	0		5	2		2		2	1	1	9	2	1	0	0	0	0	0	0	0	0	0	1	羊水少	2	2	1	1	0	0	1	0
27	34	3	5	8	3			1	4	3	2	0	0	1	0	0	0	0		3	2		2		3	1	1	0	1	2												2	2	1	1	1	1	1	1
25	27	3	3	7	3			1	4	4	1	0	0	1	0	0	0	0		3	2		2		2	0	1	0	2	2												2	2	5	0	0	0	0	0
39	40	3	3	8	3			2	4	3	4	0	0	1	0	0	0	0		4	1	乙肝	2		3	2	1	0	1	1	0	0	0	0	0	0	0	0	0	1	羊水过少	2	2	1	1	0	0	1	0
23	24	2	2	8	6			2	4	3	2	0	0	1	0	0	0	0		2	2		2		2	0	1	9	3	2												2	2	5	0	0	1	1	1
29	48	2	3	4	3			3	4	4	2	0	0	1	0	0	0	0		4	2		2		6	4	1	0	2	1	0	1	0	0	0	0	0	0	0	0		2	2	5	1	1	1	1	1
27	28	3	3	1	1			3	4	5	2	0	0	1	0	0	0	0		4	2		2		2	0	1	0	1	2												2	2	1	1	1	1	1	1
29	34	2	2	11	6			3	4	6	2	0	0	1	0	0	0	0		4	2		2		2	0	1	0	2	2												2	2	1	1	0	1	1	1
33	37	4	4	11	6			4	4	3	3	1	0	0	0	1	0	0		4	2		2		4	2	1	0	1	2												2	2	5	1	0	0	0	0
30	32	3	4	4	6			4	4	4	1	1	0	0	0	0	0	0		3	2		2		2	0	1	0	2	2												1	2	1	1	0	1	1	1
36	35	5	5	6	6			5	5	4	1	0	1	0	0	0	0	0		4	2		2		3	2	1	0	2	2												2	2	5	1	1	0	0	0
29	30	5	5	4	4			3	3	3	1	1	0	0	0	1	0	0		4	2		2		2	1	1	0	2	2												2	9	1	0	0	1	1	0
30	35	4	4	3	3			3	3	3	2	0	0	1	0	0	0	0		4	2		2		2	0	1	0	1	2												2	9	1	1	0	0	0	0
32	41	5	4	4	4			3	3	5	1	1	0	0	0	0	0	0		1	2		2		1	0	1	0	1	2												2	9	5	1	0	0	0	0
30	31	5	5	4	4			3	3	4	1	1	0	0	0	1	0	0		4	2		2		9		9	9	1	2												4	9	1	0	0	1	1	0
25	30	2	3	99	99			9	9	7	2	0	0	1	0	0	0	0		4	2		2		2	0	1	0	2	2												9	9	5	1	0	0	0	0
24	30	2	2	8	12		自由职业	1	2	6	2	0	0	1	0	0	0	0		3	2		2		3	1	2	0	3	2												3	1	5
28	35	3	2	1	1			1	2	5	2	0	0	1	0	0	0	0		3	2		2		2	0	2	1	2	1	0	0	0	0	1	0	0	0	0	0		9	1	3
28	32	2	2	1	1			2	2	6	2	0	0	1	0	0	0	0		5	2		2		2		2	9	2	2												2	1	5
31	38	2	2	11	11			2	2	12	2	0	0	1	0	0	0	0		3	2		2		5	2	3	0	9	1	0	0	0	0	0	0	0	0	0	1	胎盘前置	3	1	1
34	35	4	3	5	5			2	2	4	1	0	1	0	0	0	0	0		4	2		2		2	0	2	0	2	2												2	1	1
28	36	2	4	11	5			1	3	6	1	0	1	0	0	0	0	0		4	2		2		5	3	2	0	3	1	0	0	0	0	1	0	0	0	0	0		3	1	6
39	42	2	2	8	2			1	3	6	4	0	0	1	0	0	0	0		2	2		1	高血压	5	3	2	2	2	1	0	0	0	0	0	1	0	0	0	0		3	1	2
33	38	2	2	8	1			1	3	6	2	0	0	1	0	0	0	0		3	2		2		5	2	3	0	2	2												3	1	6
35	38	2	2	8	2			1	3	4	2	0	0	1	0	0	0	0		3	2		2		4	2	2	0	2	1	0	0	0	0	0	1	0	0	0	0		3	1	6
28	31	2	2	8	6			1	3	5	2	0	0	1	0	0	0	0		4	2		2		3	1	2	0	1	2												2	1	1
37	38	2	2	1	2			1	3	6	2	0	0	1	0	0	0	0		4	2		2		2	0	2	0	2	2												3	1	6
24	28	2	2	8	6			1	3	3	2	0	0	1	0	0	0	0		1	2		2		2	0	2	0	1	1	9	9	9	9	9	9	9	9	9	9		3	1	6
24	29	3	3	8	2			2	3	9	4	0	0	1	0	0	0	0		4	2		2		7	4	3	1	3	2												2	1	1
37	41	2	3	8	2			2	3	3	2	0	0	1	0	0	0	0		3	2		2		5	3	2	0	1	1	0	1	0	0	0	0	0	0	0	0		4	1	5
29	31	3	2	8	2			2	3	4	2	0	0	1	0	0	0	0		3	2		2		4	2	2	0	2	1	0	0	0	0	0	1	0	0	0	0		3	1	2
24	25	2	2	11	2			2	3	3	2	0	0	1	0	0	0	0		3	2		2		3	1	2	1	1	1	0	0	0	0	1	0	0	0	0	1	剖宫产时间太近	3	1	1
33	34	3	3	2	3			2	3	3	2	0	0	1	0	0	0	0		3	2		2		3	1	2	1	2	1	0	0	0	0	0	1	0	0	0	0		3	1	6
35	34	2	3	3	3			2	3	3	1	0	0	1	0	0	0	0		3	2		2		3	1	2	0	1	1	0	0	0	0	1	0	0	0	0	0		3	1	5
38	38	2	2	8	8			2	3	4	4	0	0	1	0	0	0	0		3	2		2		3	1	2	1	3	1	0	1	0	0	0	1	0	0	0	0		3	1	1
30	32	4	4	5	6			3	3	5	2	1	0	0	0	0	0	0		4	2		2		9		9	9	1	2												2	1	5
33	34	3	3	4	4			3	3	5	1	1	0	0	0	0	0	0		4	2		2		4	2	2	0	2	2												2	1	6
42	41	3	4	99	99			3	3	2	1	1	0	0	0	1	0	0		4	2		2		4	2	2	0	1	2												3	1	1
30	33	3	3	3	3			3	3	6	1	0	0	1	0	0	0	0		3	2		2		4	2	2	0	2	1	0	0	0	0	0	0	0	0	1	0		3	1	1
30	30	4	2	4	4			3	3	3	1	1	0	0	0	0	0	0		4	2		2		3	1	2	0	2	2												3	1	9
25	28	3	2	2	2			3	3	5	2	0	0	1	0	0	0	0		5	2		2		3	1	2	9	1	1	1	0	0	0	0	0	0	0	0	0		3	1	1
30	32	2	2	8	1			3	3	4	2	0	0	1	0	0	0	0		4	2		2		2	0	2	0	2	2												3	1	1
23	30	4	4	8	6			3	3	2	2	0	0	1	0	0	0	0		3	2		2		2	0	2	0	1	2												4	1	1
33	40	4	4	8	99			3	3	6	4	0	0	1	0	0	0	0		3	2		2		2	0	2	0	1	1	0	0	0	0	0	1	0	0	0	0		3	1	5
30	35	9	9	1	2			1	4	5	2	0	0	1	0	0	0	0		4	2		2		5	3	2	0	1	2												2	1	1
39	40	4	5	5	4			1	4	4	1	1	0	0	0	0	0	0		4	2		2		9	2	2	1	1	2												3	1	1
29	30	3	4	11	6			1	4	4	2	0	0	1	0	0	0	0		5	2		2		4	2	2	0	1	2												3	1	1
30	39	2	3	11	2			1	4	4	2	0	0	1	0	0	0	0		4	2		2		2	0	2	0	2	2												4	1	1
26	38	3	3	8	3			1	4	5	2	0	0	1	0	0	0	0		3	2		2		2	0	2	0	2	1	0	0	0	0	1	0	0	0	0	0		2	1	2
31	35	3	3	1	2			2	4	6	2	0	0	1	0	0	0	0		4	2		2		4	2	2	0	2	2												2	1	1
23	31	2	3	8	4			2	4	6	2	0	0	1	0	0	0	0		4	2		2		1	1	2	1	1	1	0	0	0	0	1	0	0	0	0	0		2	1	5
25	25	4	5	11	4			2	4	4	3	0	1	0	0	0	0	0		4	2		2		1	0	2	0	2	1	0	0	0	0	1	0	0	0	1	0		4	1	6
36	39	2	2	3	3			3	4	3	1	0	1	0	0	0	0	0		4	1	乙肝	2		7	5	2	0	1	1	0	0	0	0	0	0	0	0	0	1	前置胎盘	4	1	6
33	35	5	4	11	2			3	4	3	1	1	0	0	0	0	0	0		3	2		2		3	1	2	2	1	2												2	1	1
37	39	2	2	8	6			3	4	4	2	0	0	1	0	0	0	0		4	2		2		2	0	2	0	2	2												3	1	6
31	37	5	5	6	6			4	4	3	1	1	0	0	0	0	0	0		4	2		2		9		9	9	1	2												2	1	6
32	40	4	4	5	5			4	4	3	1	1	0	0	0	0	0	0		4	2		2		3	1	2	0	2	1	0	0	0	0	0	1	0	0	0	0		3	1	9
28	31	3	3	11	6			4	4	2	1	0	1	0	0	0	0	0		5	2		2		3	1	2	1	1	2												1	1	1
33	39	5	5	4	4			4	4	5	1	1	0	0	0	0	0	0		5	2		2		2	0	2	0	1	1	0	0	0	0	0	0	0	1	0	0		4	1	6
35	36	4	4	3	3			4	4	4	1	1	0	0	0	0	0	0		5	2		2		2	0	2	0	1	2												2	1	6
23	30	2	2	8	4			1	5	6	2	0	0	1	0	0	0	0		3	2		2		2	0	2	2	2	2												3	1	2
25	38	3	3	8	4			1	5	6	2	0	0	1	0	0	0	0		3	2		2		1	0	2	1	1	1	0	0	0	0	0	0	0	0	1	0		3	1	5
99	99	4	5	4	3			3	5	4	1	1	0	0	0	1	0	0		4	2		2		3	2	2	0	1	2												2	1	6
32	29	3	3	8	3			3	5	4	1	0	1	0	0	0	0	0		3	2		2		3	1	2	0	1	1	0	0	0	0	0	0	0	0	0	1	胎盘老化	3	1	1
28	30	3	3	2	2			4	5	2	2	0	0	1	0	0	0	0		4	2		2		6	4	2	0	2	2												3	1	1
99	99	2	3	3	3			4	5	5	2	0	1	0	0	0	0	0		3	2		2		3	1	2	9	3	1	0	0	0	0	1	0	0	0	0	0		9	1	6
28	28	4	4	3	3			4	5	6	1	0	0	1	0	0	0	0		3	2		2		3	1	2	0	2	2												3	1	1
31	35	5	5	4	3			5	6	6	1	1	0	0	0	1	0	0		5	2		9		2	0	2	0	1	2												3	1	1
27	31	4	5	3	3			6	6	10	3	0	0	1	0	0	0	0		4	2		2		2	0	2	0	1	1	9	9	9	9	9	9	9	9	9	9		2	1	1
29	37	2	3	2	2			2	9	7	2	0	0	1	0	0	0	0		3	2		2		3	1	2	0	3	2												2	1	6
39	43	1	1	8	99			2	9	4	2	0	0	1	0	0	0	0		9	2		2		4	1	3	1	1	1	0	0	0	1	0	0	0	0	0	0		3	1	1
32	32	3	3	11	11			2	2	2	1	0	1	0	0	0	0	0		4	2		2		3	2	1	0	1	1	0	0	0	0	0	0	0	0	0	1	羊水少	2	1	5
22	21	3	3	1	1			2	2	5	1	0	0	1	0	0	0	0		4	2		2		1	0	1	0	1	2												2	1	1
32	33	5	4	8	8			2	2	3	1	1	0	0	0	0	0	0		3	2		2		1	0	1	0	1	2												3	1	1
25	25	5	4	11	5			4	2	4	1	0	0	1	0	0	0	0		4	2		2		1	0	1	0	1	1	0	1	0	0	0	0	0	0	0	0		2	1	1
29	39	3	3	3	4			1	3	2	2	0	0	1	0	0	0	0		4	2		2		3	2	1	0	1	1	0	0	0	0	0	0	0	0	0	1	先兆流产	2	1	5
26	27	2	2	11	3			1	3	4	1	0	1	0	0	0	0	0		4	2		2		2	1	1	0	2	1	0	0	0	0	1	0	0	0	0	0		3	1	9
27	29	2	2	8	8			1	3	5	2	0	0	1	0	0	0	0		3	2		2		3	1	1	0	2	1	0	0	0	0	1	0	0	0	0	0		2	1	1
29	32	2	4	11	5			1	3	2	1	0	1	0	0	0	0	0		4	2		2		1	0	1	0	2	1	0	0	0	1	0	0	0	0	0	0		4	1	6
20	26	2	2	3	6			1	3	6	2	0	0	1	0	0	0	0		4	2		2		1	0	1	0	1	2												2	1	5
22	24	3	3	8	3			1	3	5	2	0	0	1	0	0	0	0		4	2		2		1	0	1	0	3	1	0	0	0	0	1	0	0	0	0	0		3	1	5
25	26	2	2	11	1			1	3	5	2	0	0	1	0	0	0	0		4	2		2		1	0	1	0	2	2												2	1	6	0	1	0	1	0
29	34	2	2	8	1			1	3	4	2	0	0	1	0	0	0	0		4	2		2		1	0	1	0	1	2												3	1	1
20	23	3	3	11	12			1	3	6	2	0	0	1	0	0	0	0		3	2		2		1	0	1	0	2	2												2	1	1
30	34	3	3	11	3			2	3	5	2	0	0	1	0	0	0	0		3	2		2		1	0	1	0	2	2												4	1	1
24	25	2	2	8	8			3	3	4	2	0	0	1	0	0	0	0		4	2		2		4	3	1	0	3	2												2	1	6
30	32	5	5	5	5			3	3	5	1	1	0	0	0	1	0	0		3	2		2		4	3	1	0	1	1	0	0	0	0	0	0	0	0	0	1	甲低	4	1	3
31	34	4	5	4	4			3	3	3	1	1	0	0	0	0	0	0		5	2		2		4	2	1	0	1	2												2	1	6
25	30	3	4	11	11			3	3	4	2	0	0	1	0	0	0	0		2	2		2		3	2	1	0	2	2												2	1	1
32	34	5	5	6	6			3	3	3	3	1	0	0	0	0	0	0		4	2		2		2	1	1	0	1	2												2	1	6
34	34	4	4	5	99			3	3	3	1	1	0	0	0	0	0	0		4	2		2		2	1	1	0	2	2												2	1	9
36	36	4	4	5	6			3	3	4	1	0	1	0	0	0	0	0		4	2		2		2	1	1	0	2	2												2	1	1
23	29	4	4	6	6			3	3	7	2	0	0	1	0	0	0	0		4	2		2		2	1	1	0	2	2												2	1	1
24	25	2	2	11	1			3	3	6	2	0	0	1	0	0	0	0		4	2		2		2	1	1	0	2	2												2	1	6
25	26	3	3	8	6			3	3	5	2	0	0	1	0	0	0	0		4	2		2		2	1	1	0	2	2												3	1	1
30	30	5	5	6	6			3	3	2	1	1	0	0	0	0	0	0		3	2		2		2	1	1	0	1	2												2	1	6
41	41	9	5	5	6			3	3	2	1	1	0	0	0	1	0	0		3	2		2		2	1	1	0	1	2												3	1	1
36	42	4	3	4	12			3	3	3	1	1	0	0	0	0	0	0		9	2		2		2	1	1	0	1	1	1	0	0	0	0	0	0	0	0	0		2	1	5
27	26	3	4	3	3			3	3	5	2	1	0	0	0	0	0	0		4	2		2		1	0	1	0	1	1	1	0	0	0	0	0	0	0	0	0		4	1	6
27	27	5	5	6	6			3	3	3	3	1	0	0	0	0	0	0		4	2		2		1	0	1	0	2	1	0	0	0	0	0	0	0	0	0	1	羊水过少	2	1	5
27	28	4	4	5	6			3	3	4	1	0	1	0	0	0	0	0		4	2		2		1	0	1	0	1	2												3	1	1
21	29	4	5	11	4			3	3	5	2	0	0	1	0	0	0	0		4	2		2		1	0	1	0	2	1	0	1	0	0	0	0	0	0	0	0		4	1	1
22	26	4	3	8	2			3	3	5	2	0	0	1	0	0	0	0		4	2		2		1	0	1	0	1	1	0	0	1	0	0	0	0	0	0	0		2	1	6
22	27	3	3	1	1			3	3	5	2	0	0	1	0	0	0	0		5	2		2		1	0	1	0	2	2												2	1	5
23	27	3	3	11	6			3	3	4	2	0	0	1	0	0	0	0		4	2		2		1	0	1	0	2	2												2	1	1
24	24	3	3	3	3			3	3	4	2	0	0	1	0	0	0	0		4	2		2		1	0	1	0	2	2												2	1	5
25	34	3	5	4	2			3	3	6	1	1	0	0	0	1	0	0		5	2		2		1	0	1	0	1	2												3	1	6
24	31	5	5	4	4			3	3	3	1	1	0	0	0	0	0	0		3	2		2		1	0	1	0	2	2												2	1	6
29	31	5	5	3	8			3	3	3	1	1	0	0	0	0	0	0		3	2		2		1	0	1	0	2	2												2	1	1
30	34	5	5	3	3			3	3	5	1	1	0	0	0	0	0	0		3	2		2		1	0	1	0	1	2												2	1	1
30	36	4	4	8	8			3	3	4	1	1	0	0	0	0	0	0		3	2		2		1	0	1	1	1	1	0	0	0	0	0	1	0	1	0	0		4	1	4
35	29	5	5	6	6			3	3	4	1	1	0	0	0	0	0	0		3	2		2		1	0	1	0	1	2												2	1	5
37	37	4	5	5	6			3	3	6	1	1	0	0	0	0	0	0		3	2		2		2	0	1	0	2	2												3	1	5
26	29	3	2	3	3			3	3	6	2	0	0	1	0	0	0	0		3	2		2		1	0	1	0	1	1	1	1	0	0	0	0	0	1	0	0		4	1	6
30	31	5	5	6	6			3	3	5	1	1	0	0	0	1	0	0		3	2		2		1	0	1	0	1	2												3	1	5
34	34	4	4	4	4			3	3	2	1	1	0	0	0	1	0	0		3	2		2		1	0	1	0	1	2												2	1	1
20	23	3	3	11	11			1	4	4	2	0	0	1	0	0	0	0		4	2		2		9		1	9	2	1	0	0	0	0	1	0	0	0	0	1	胎儿缺氧	2	1	1
33	37	3	4	8	3			1	4	5	3	0	0	1	0	0	0	0		3	2		2		3	1	1	1	1	2												3	1	6
24	26	4	4	8	2			1	4	4	3	0	1	0	0	0	0	0		5	2		2		2	0	1	0	2	2												2	1	6
29	32	3	4	11	6			1	4	4	1	0	1	0	0	0	0	0		4	2		2		1	0	1	0	2	2												2	1	6
31	32	2	2	11	2			1	4	6	2	0	0	1	0	0	0	0		4	2		2		1	0	1	0	1	1	0	0	0	0	0	0	0	0	0	1	脐带绕颈	2	1	1
30	33	2	2	1	2			2	4	5	2	0	0	1	0	0	0	0		4	2		2		1	0	1	0	2	1	1	0	0	0	0	0	0	0	0	1	瘢痕子宫	3	1	6
37	40	4	4	8	3			2	4	5	1	1	0	0	0	0	0	0		3	1	结核性胸膜炎	1	胆结石	1	0	1	0	2	1	0	0	0	0	0	0	0	0	0	1	瘢痕子宫	3	1	1
31	34	4	5	3	5			3	4	4	1	1	0	0	0	1	0	0		3	2		2		1	2	1	0	2	1	0	0	0	0	0	0	0	0	0	1	脐带绕颈	3	1	6
30	35	5	5	4	4			3	4	5	1	1	0	0	0	0	0	0		4	2		2		2	1	1	0	2	2												4	1	1
25	25	2	2	1	1			3	4	5	1	0	0	1	0	0	0	0		5	2		2		2	1	1	0	1	1	0	0	0	1	0	0	0	0	0	0		3	1	1
24	26	2	3	11	6			3	4	4	2	0	0	1	0	1	0	0		4	2		2		2	1	1	0	2	2												2	1	1
27	29	3	4	4	4			3	4	4	1	1	0	0	0	0	0	0		3	2		2		2	1	1	0	1	2												2	1	1
29	27	5	3	3	3			3	4	4	1	1	0	0	0	0	0	0		3	2		2		2	1	1	0	2	2												2	1	6
30	29	2	2	3	12			3	4	3	3	0	1	0	0	0	0	0		3	2		1	心脏病	2	1	1	0	1	2												3	1	2
21	28	2	2	8	11			3	4	4	4	0	0	1	0	0	0	1	意外险	3	2		2		2	1	1	0	2	1	0	0	1	0	0	1	0	0	0	0		3	1	2
30	30	2	2	6	6			3	4	5	2	0	0	1	0	0	0	0		3	2		2		2	1	1	0	1	2												1	1	6
32	35	4	4	5	6			3	4	4	1	0	1	0	0	0	0	0		4	2		2		1	0	1	0	3	2												2	1	1
24	27	3	4	11	3			3	4	4	2	0	0	1	0	0	0	0		4	2		2		1	0	1	0	1	1	0	0	0	0	1	0	0	0	0	0		3	1	6
26	27	5	5	3	6			3	4	4	2	0	0	1	0	0	0	0		4	2		2		1	0	1	0	2	2												2	1	1
26	30	5	5	6	6			3	4	2	1	1	0	0	0	0	0	0		3	2		2		1	0	1	0	1	1	0	0	0	0	0	0	0	0	0	1	胎盘三级	1	1	9
35	30	5	5	4	3			3	4	5	1	1	0	0	0	0	0	0		3	2		2		1	0	1	0	1	1	0	0	0	0	1	0	0	0	0	0		3	1	6
25	26	4	9	6	4			3	4	5	1	1	0	0	0	1	0	0		3	2		2		1	0	1	0	1	2												2	1	1
26	29	4	4	2	2			3	4	3	2	1	0	0	0	1	0	0		3	2		2		1	0	1	1	1	1	0	0	0	0	1	0	0	0	0	0		2	1	5
28	29	5	5	4	1			3	4	4	1	1	0	0	0	1	0	0		3	2		2		1	0	1	0	1	1	0	0	0	0	0	1	0	0	0	0		3	1	1
31	32	5	5	5	3			3	4	4	1	1	0	0	0	0	0	0		2	2		2		1	0	1	1	1	1	0	0	1	0	0	0	0	1	0	0		1	1	1
31	30	5	5	6	6			4	4	5	1	1	0	0	0	0	0	0		4	2		2		3	2	1	1	1	1	0	1	0	0	0	0	0	0	0	1	胎膜早破	2	1	6
27	29	3	2	11	4			4	4	2	2	0	0	1	0	0	0	0		3	2		2		3	2	1	0	1	2												3	1	1
30	32	5	5	6	4			4	4	5	1	1	0	0	0	1	1	0		3	2		2		3	2	1	0	9	2												2	1	1
26	27	5	5	4	4			4	4	6	1	1	0	0	0	0	0	0		5	2		2		2	1	1	0	1	1	0	0	0	0	1	0	0	0	0	0		3	1	6
32	33	4	4	2	2			4	4	4	1	1	0	0	0	0	0	0		3	2		2		2	1	1	0	1	2												2	1	6
25	27	4	4	5	5			4	4	3	1	1	0	0	0	0	0	0		5	2		2		1	0	1	0	1	2												2	1	5
26	32	4	5	4	4			4	4	4	1	1	0	0	0	0	0	0		5	2		2		1	0	1	0	1	2												2	1	1
31	32	5	5	4	4			4	4	5	1	1	0	0	0	0	0	0		4	2		2		1	0	1	0	2	2												4	1	5
99	99	4	5	6	4			4	4	5	1	1	0	0	0	0	0	0		4	2		2		1	0	1	0	2	2												2	1	6
21	26	4	4	11	11			4	4	4	1	0	0	1	0	0	0	0		3	2		2		1	0	1	0	1	1	0	0	0	0	1	0	0	0	0	0		3	1	1
30	33	5	4	3	3			4	4	3	3	0	0	0	1	1	0	0		3	2		2		1	0	1	0	1	1	0	0	0	1	0	0	0	0	0	0		2	1	1
34	44	5	4	4	3			3	5	3	1	1	0	0	0	1	0	0		3	2		2		3	2	1	0	1	2												2	1	5
30	35	5	5	4	4			4	5	3	1	1	0	0	0	0	0	0		4	2		2		2	1	1	0	1	2												2	1	5
28	29	4	5	4	4			4	5	3	1	0	0	1	0	0	0	0		5	2		2		2	1	1	0	1	2												2	1	1
30	30	4	4	6	6			4	5	3	1	1	0	0	0	1	0	0		4	2		2		2	1	1	0	1	1	0	0	0	0	0	0	0	1	0	0		2	1	1
33	35	5	5	6	6			4	5	4	1	1	0	0	0	1	1	0		3	2		2		2	1	1	0	1	2												2	1	6
27	28	5	5	3	6			4	5	8	4	1	0	0	0	0	0	0		4	2		2		1	0	1	0	3	2												2	1	2
28	30	5	5	4	4			4	5	4	1	0	1	0	0	0	0	0		5	2		2		1	0	1	0	1	2												2	1	1
29	33	5	5	4	6			4	5	4	1	1	0	0	0	0	0	0		3	2		2		1	0	1	0	1	1	0	0	0	0	0	0	0	1	0	0		2	1	6
31	33	4	5	12	4			4	5	9	3	0	1	0	0	0	0	0		3	2		2		1	0	1	9	1	2												2	1	1
29	33	4	4	3	12		自由职业	4	5	3	1	1	0	0	0	1	0	0		3	2		2		1	0	1	0	1	1	0	0	0	0	0	0	0	1	0	0		3	1	1
21	23	3	3	8	3			5	5	3	1	0	0	1	0	0	0	0		4	2		2		1	0	1	0	2	1	0	0	0	0	0	1	0	0	0	0		2	1	2
24	24	2	2	3	3			5	5	3	3	0	0	1	0	0	0	0		3	2		2		1	0	1	0	1	2												2	1	1
26	24	5	5	4	4			6	5	3	1	1	0	0	0	1	0	0		4	1	乙肝	2		1	0	1	0	1	1	0	0	0	1	0	0	0	0	0	0		3	1	1
27	34	5	5	6	4			6	5	3	1	1	0	0	0	1	0	0		4	2		2		1	0	1	0	1	2												2	1	1
27	32	3	3	8	99			9	5	5	1	1	0	0	0	0	0	0		4	2		2		1	0	1	0	2	1	0	0	0	0	1	0	0	0	0	0		2	1	2
30	31	4	5	11	99			1	6	9	1	0	1	0	0	0	0	0		3	2		2		1	0	1	0	2	2												4	1	1
30	35	4	5	5	6			2	6	2	1	1	0	0	0	0	0	0		3	2		2		1	0	1	0	2	1	1	0	0	0	0	0	0	1	0	0		2	1	6
28	41	5	3	3	3			3	6	2	1	1	0	0	0	0	0	0		4	2		2		2	1	1	0	1	2												2	1	1
27	28	5	5	6	3			3	6	2	1	0	0	1	0	0	0	0		4	2		2		1	0	1	0	1	1	0	0	0	0	1	0	0	0	0	0		3	1	5
28	30	5	5	4	4			3	6	3	3	1	0	0	0	0	0	0		3	2		1	慢性咽炎	1	0	1	0	2	1	0	0	0	0	1	0	0	0	0	0		4	1	5
37	42	4	4	3	3			4	6	5	1	0	1	0	0	0	0	0		4	2		2		4	3	1	0	1	2												3	1	1
29	29	5	5	4	4			5	6	2	1	1	0	0	0	1	0	0		4	2		2		2	1	1	0	2	2												4	1	5
30	35	5	5	5	4			5	6	5	1	1	0	0	0	1	0	0		4	2		2		2	1	1	0	2	1	1	0	0	0	0	0	0	1	0	0		3	1	5
25	26	4	5	11	11			6	6	4	1	0	0	0	1	0	0	0		3	2		2		4	3	1	0	1	1	0	0	0	0	0	0	0	1	0	0		2	1	1
36	37	3	5	99	6			1	9	9	1	1	0	0	0	0	0	0		4	1	乙肝	2		3	2	1	0	1	1	0	0	0	0	1	0	0	0	1	0		4	1	1
24	22	3	3	12	6	6		3	3	5	2	0	0	1	0	0	0	0		4	2		2		2	1	1	0	1	1	0	0	1	0	0	0	0	0	0	0		2	2	2
39	38	2	3	1	3			1	4	5	2	0	0	1	0	0	0	0		4	2		2		4	2	4	1	1	2												3	3	5
27	30	2	3	6	3			2	3	2	1	0	0	1	0	0	0	0		2	2		2		4	3	0	0	2	1	0	0	0	0	0	0	0	0	0	1	胎盘低	4		5
35	40	3	3	1	1			2	3	4	2	0	0	1	0	0	0	0		5	2		2		1	0	0	0	1	1	1	0	0	0	0	0	0	0	0	0		3		1
38	38	4	4	3	3			3	3	2	1	1	0	0	0	0	0	0		4	1	肺结核	2		1	2	0	0	2	2												1		1
38	41	4	3	5	5			3	3	2	1	1	0	0	0	0	0	0		3	2		2		3	2	0	0	1	1	0	0	0	0	0	1	0	1	0	0		4		1
36	35	3	3	3	3			3	3	2	4	0	0	1	0	0	0	0		4	2		2		1	0	0	0	2	2												2		5
28	32	5	3	6	2			3	3	2	1	1	0	0	0	0	0	0		3	2		2		1	0	0	0	2	1	0	0	0	0	0	0	0	0	0	1	缺氧、缺钙	1		5
21	23	4	4	4	4			3	3	4	2	0	0	1	0	0	0	0		3	2		2		1	0	0	0	1	2												2		7
22	22	3	3	11	11			3	3	3	4	0	0	1	0	0	0	0		3	2		2		1	0	0	0	3	1	0	0	0	0	0	0	0	0	1	0		1		4
29	33	5	5	4	4			3	3	2	1	1	0	0	0	1	0	0		3	2		2		1	0	0	0	1	2												1		1
26	32	4	5	5	5			3	4	2	4	1	0	0	0	0	0	0		4	2		2		3	2	0	0	1	2												1		1
26	31	5	5	4	4			3	4	4	1	1	0	0	0	0	0	0		4	2		2		2	1	0	0	1	1	0	0	0	0	0	0	0	0	0	1	脐带绕颈	2		5
21	25	4	3	1	12		自由职业	3	4	3	2	0	0	1	0	0	0	0		4	2		2		2	1	0	0	2	2												2		1
35	36	2	2	5	2			3	4	4	4	0	0	1	0	0	0	0		5	2		2		2	1	0	0	1	2												3		1
25	26	3	3	4	4			3	4	5	2	0	0	1	0	0	0	0		4	2		2		1	0	0	0	1	2												2		5
30	34	5	5	3	3			3	4	2	1	1	0	0	0	1	0	0		3	2		2		1	0	0	0	1	1	0	0	0	0	0	0	0	1	1	0		3		5
33	33	5	5	3	3			4	4	2	2	0	0	1	0	0	0	0		3	2		1	甲减	4	3	0	0	2	2												3		5
29	37	5	5	4	4			4	4	3	1	1	0	0	0	0	0	0		4	2		2		3	2	0	0	1	1	0	0	0	0	0	0	0	1	0	0		3		5
36	36	5	5	4	6			4	4	4	1	1	0	0	0	0	1	0		3	2		2		3	2	0	0	2	1	0	0	0	0	0	0	0	0	0	1	右心比左心稍大	1		5
30	32	3	3	3	3			4	4	5	2	0	0	1	0	0	0	0		4	2		2		2	1	0	0	2	2												2		1
28	30	5	5	4	4			4	4	9	1	1	0	0	0	0	0	0		4	2		2		1	0	0	0	1	2												2		1
29	31	5	5	4	4			4	4	4	1	1	0	0	0	1	0	0		3	2		1	甲低	1	0	0	0	2	2												2		1
39	38	3	3	8	5			3	5	4	1	1	0	0	0	0	0	0		3	2		2		4	2	0		2	1	0	0	0	0	0	0	0	1	0	0		2		1
28	28	5	4	6	2			3	5	4	1	0	0	0	1	0	1	0		3	2		2		1	0	0	0	1	2												4		1
24	27	2	2	3	6			4	5	5	2	0	0	1	0	0	0	0		4	2		2		2	1	0	0	1	2												1		7
30	30	5	5	6	99			4	5	2	1	1	0	0	0	1	0	0		4	2		2		2	1	0	0	1	2												4		5
29	30	4	5	5	4			3	6	3	3	1	0	0	0	0	0	0		3	2		2		2	1	0	0	2	1	0	0	0	0	0	0	0	0	0	1	短肢	4		1
31	30	5	5	5	6			3	6	2	1	1	0	0	0	0	0	0		4	1	支原体感染	2		1	0	0	0	1	1	0	0	0	0	0	0	0	1	0	0		4		5
25	27	3	3	11	3			3	6	2	4	0	0	1	0	0	0	0		4	2		2		1	0	0	0	2	1	0	1	0	0	0	0	0	0	0	0		4		1
28	32	5	4	6	2			4	6	4	1	1	0	0	0	0	0	0		4	2		2		1	0	0	0	1	1	0	0	0	0	1	0	0	0	0	0		3		1
27	27	5	5	4	99			3	9	3	1	1	0	0	0	0	0	0		4	2		2		1	0	0	0	2	2												4		1
38	35	5	2	8	12			1	2	3	1	0	1	0	0	0	0	0		4	2		2		4	2	1	0	2	2												3	1	7
99	99	2	1	11	11			1	2	3	2	0	0	1	0	0	0	0		3	2		2		3	1	1	0	2	2												3	1	5
25	25	2	2	3	3			2	2	6	3	0	0	1	0	0	0	0		4	2		2		3	1	1	0	1	2												2	1	5
34	37	4	4	3	1			2	2	5	2	1	0	0	0	0	0	0		3	2		2		3	1	1	0	1	2												1	1	5
27	29	3	3	8	3			1	3	5	1	0	0	1	0	0	0	0		4	2		2		3	1	1	0	2	2												2	1	1
28	30	2	3	8	1			1	3	3	2	0	0	1	0	0	0	0		4	2		2		4	1	1	0	2	2												3	1	5
36	36	2	2	8	2			1	3	3	2	0	0	1	0	0	0	0		4	2		2		3	1	1	0	2	2												3	1	1
38	39	2	3	1	1			2	3	6	2	0	0	1	0	0	0	0		5	2		2		4	2	1	0	2	2												4	1	1
35	37	4	3	3	3			2	3	4	2	0	0	1	0	0	0	0		3	2		2		3	1	1	0	2	2												3	1	1
26	28	3	3	3	3			3	3	5	2	0	0	1	0	0	0	0		3	2		2		4	2	1	0	1	2												3	1	5
36	40	3	5	3	3			3	3	3	1	0	1	0	0	0	0	0		4	2		2		3	1	1	9	2	1	0	0	0	0	1	0	0	0	0	0		1	1	5
30	31	2	2	3	3			3	3	5	2	0	0	1	0	0	0	0		4	2		2		3	1	1	0	2	1	1	0	0	0	1	0	0	0	0	0		3	1	1
31	32	3	3	6	6			3	3	3	4	0	0	1	0	0	0	0		3	2		2		3	1	1	0	1	1	0	0	0	0	0	1	0	0	0	0		3	1	5
36	39	3	3	3	3			3	3	3	4	0	0	1	0	0	0	0		3	2		2		3	1	1	9	3	1	0	0	1	0	0	0	0	0	0	0		3	1	1
28	28	4	4	4	6			3	3	5	1	1	0	0	0	0	0	0		3	2		2		2	0	1	9	1	2												1	1	5
23	27	2	3	3	3			3	3	6	3	0	0	1	0	0	0	0		3	2		2		2	0	1	1	1	2												1	1	5
29	37	5	5	11	6			1	4	4	1	1	0	0	0	0	0	0		4	2		2		3	1	1	0	1	2												2	1	1
30	39	2	3	11	2			1	4	4	2	0	0	1	0	0	0	0		4	2		2		2	0	1	0	2	2												1	1	1
30	39	2	3	8	3			1	4	3	2	0	1	0	0	0	0	0		3	2		2		2	0	1	0	2	2												3	1	1
34	38	5	3	4	3			3	4	4	1	1	0	0	0	0	0	0		3	2		2		6	4	1	9	2	1	0	0	0	0	1	0	0	0	0	0		3	1	5
33	37	3	2	3	3			3	4	3	2	0	0	1	0	0	0	0		3	2		2		6	4	1	0	2	2												9	1	1
34	34	4	4	12	3			3	4	9	3	0	0	1	0	0	0	0		3	2		2		5	3	1	0	1	1	0	0	0	0	0	0	0	1	0	0		4	1	5
38	40	5	5	6	6			4	4	3	1	0	1	0	0	1	1	0		3	2		2		4	2	1	0	1	1	0	0	0	0	0	0	0	1	0	0		1	1	5
29	29	3	3	8	3			1	5	5	2	0	0	1	0	0	0	0		3	2		2		6	4	1	0	2	1	0	0	0	0	0	0	0	0	0	1	胎盘着床位置低	1	1	2
34	33	2	2	8	6			3	5	3	2	0	0	1	0	0	0	0		4	2		2		3	1	1	0	2	1	0	1	0	0	0	0	0	0	0	0		3	1	2
30	36	4	5	4	3			3	6	4	1	1	0	0	0	0	0	0		3	2		2		5	3	1	0	1	2												3	1	1
34	34	4	4	4	4			4	6	3	1	0	1	0	0	0	0	0		4	2		2		4	2	1	9	2	2												2	1	1
23	30	2	3	1	1			9	6	5	4	0	0	1	0	0	0	0		3	2		2		2	0	1	9	1	1	0	0	1	0	0	0	0	0	0	0		2	1	4
39	42	2	2	1	3			1	3	2	2	0	0	1	0	0	0	0		9	2		2		4	2	1	0	1	1	0	0	0	0	1	0	0	0	0	0		3	2	5
23	27	2	3	11	4			1	3	5	2	0	0	1	0	0	0	0		3	2		2		3	1	1	0	2	1	0	1	0	0	0	0	0	0	0	1	前置胎盘，胎盘低置	3	2	5
40	45	1	2	1	1			2	3	6	2	0	0	1	0	0	0	0		5	2		2		8	5	2	0	2	1	0	0	0	0	0	0	0	0	0	1	前置胎盘	3	2	5
31	35	3	2	3	3			5	4	6	1	0	1	0	0	0	0	0		3	2		2		4	3	1	9	1	1	0	0	1	0	0	0	0	0	0	0		1	2	1
30	30	2	5	11	4			3	4	3	2	0	0	1	0	0	0	0		5	2		2		9		9	9	1	2												2	9	2
29	26	3	3	8	3			1	3	5	3	1	0	1	0	0	0	0		9	2		2		4	2	2	0	2	2												3	1	2	1	1	1	1	1
28	32	2	3	3	6			2	2	6	1	0	1	1	0	0	0	0		4	2		2		1	0	1	0	2	1	0	0	0	0	0	0	0	0	0	1	胎膜早破	2	1	6	1	0	1	1	0
25	31	4	4	3	4			3	3	6	1	1	0	1	0	0	0	0		5	2		2		1	0	1	0	1	1	0	0	0	0	1	0	0	0	0	0		2	1	6	0	1	1	0	0
30	31	4	4	3	5			3	3	5	2	1	0	1	0	1	0	0		4	2		2		1	0	1	0	2	2												2	1	5	1	1	0	0	0
28	31	5	5	5	5			3	3	4	1	1	1	0	0	0	0	0		3	2		2		1	0	1	0	1	2												3	1	5	1	0	0	0	0
30	29	5	5	5	5			3	3	3	1	1	0	0	1	1	0	0		3	2		2		1	0	1	0	1	2												2	1	1	0	0	1	1	0
25	28	2	4	3	6			1	4	3	1	1	1	0	0	0	0	0		2	2		2		3	2	1	0	2	2												4	1	5	1	0	1	1	1
24	24	3	3	8	4			1	4	5	1	1	0	1	0	1	0	0		3	2		2		2	1	1	0	3	2												4	1	1	0	0	1	1	0
28	29	5	5	4	4			2	4	2	2	0	1	1	0	0	0	0		3	2		2		1	0	1	0	1	2												2	1	1	0	1	0	1	1
28	30	4	4	6	6			4	4	5	2	1	0	1	0	1	0	0		5	2		2		3	2	1	1	1	2												2	1	1	1	0	1	1	0
33	36	5	5	6	6			4	4	4	1	1	0	0	1	0	0	0		4	2		2		1	0	1	0	1	1	0	0	0	0	0	0	1	1	0	0		2	1	1	1	1	1	0	0
42	44	4	2	11	11			9	9	4	1	0	1	0	1	0	0	0		3	2		2		2	1	1	0	2	2												2	1	1	1	0	0	0	0
33	40	4	5	12	4			3	3	5	1	1	0	0	1	0	0	0		4	2		2		2	0	2	0	1	2												2	2	1	0	1	0	1	0
41	44	4	5	12	12			1	4	3	1	0	1	0	1	0	0	0		4	2		2		9	1	9	9	1	2												1	2	1	1	0	1	1	1
26	35	4	5	3	3			4	6	6	1	1	0	0	1	1	0	0		4	2		2		2	0	2	0	1	2												2	2	1	1	1	0	0	0
25	29	5	5	11	4			1	3	3	4	1	0	1	0	0	0	0		3	2		2		2	1	1	0	2	2												2	2	6	0	0	1	1	1
32	30	5	5	3	3			3	3	5	1	1	1	0	0	0	0	0		3	2		2		4	3	1	0	1	1	1	1	0	1	1	0	0	0	0	0		2	2	1	1	1	1	1	0
34	34	5	5	4	4			3	3	4	1	1	0	0	1	0	0	0		4	2		2		1	0	1	0	2	2												2	2	5	1	1	1	1	1
29	36	5	5	5	4			3	3	3	1	1	0	0	1	1	0	0		4	2		1		1	0	1	0	1	2												2	2	1	1	0	0	0	0
28	28	4	5	3	2			3	3	5	2	1	0	1	0	1	0	0		3	2		2		1	0	1	0	1	2												2	2	1	1	0	0	0	0
29	29	4	5	3	6			4	3	4	1	1	0	0	1	1	0	0		3	2		1	咽炎	3	2	1	0	1	1	0	1	0	0	0	0	0	0	0	0		2	2	1	1	0	0	1	0
26	26	5	5	4	4			2	4	2	2	0	1	1	0	0	0	0		3	2		2		2	1	1	0	1	2												2	2	1	0	1	0	1	1
21	23	3	2	8	6			3	4	6	2	0	1	1	0	0	0	0		4	2		2		3	2	1	0	1	1	0	1	0	0	0	0	0	0	0	0		2	2	1	1	0	0	0	0
26	30	4	5	5	4			3	4	2	1	1	0	0	1	0	0	0		4	2		2		2	1	1	0	1	2												4	2	5	0	0	0	1	0
24	27	4	5	4	5			3	4	2	1	1	0	0	1	0	0	0		4	2		2		1	0	1	0	2	2												2	2	9	0	0	0	0	0
31	31	5	5	4	4			3	4	4	1	1	0	0	1	0	0	0		4	2		2		1	0	1	0	2	2												2	2	5	1	1	1	1	1
27	33	3	2	2	12		自由职业	3	4	3	1	0	1	0	1	0	0	0		4	2		2		1	0	1	0	1	2												2	2	6	0	1	0	1	0
25	30	5	5	6	4			3	4	6	1	0	0	1	1	0	0	0		4	2		2		1	0	1	0	2	2												2	2	6	1	1	1	1	1
26	29	5	5	4	4			3	4	4	1	1	1	0	0	0	1	0		4	2		2		1	0	1	0	9	2												2	2	1	1	1	0	0	0
31	29	4	3	3	4			4	4	3	1	1	0	0	1	1	0	0		4	2		2		2	1	1	9	1	2												2	2	2	0	1	0	1	0
28	32	5	5	5	4			4	4	5	1	1	1	0	0	0	1	0		4	2		2		1	0	1	0	1	2												1	2	2	1	0	1	0	1
30	33	5	5	4	4			5	4	2	1	1	1	0	0	1	0	0		3	2		2		1	0	1	0	1	2												2	2	6	1	0	1	1	1
24	26	3	4	8	3			3	5	3	1	0	1	0	1	0	0	0		3	2		2		2	1	1	0	2	2												2	2	1	1	0	1	1	0
30	36	5	5	6	3			4	5	3	1	1	0	0	1	1	1	0		4	2		2		4	3	1	0	2	2												2	2	1	1	0	1	1	1
25	31	5	5	4	3			4	5	2	3	1	1	0	0	1	0	0		3	2		2		1	0	1	0	2	2												2	2	1	0	0	0	1	0
29	33	5	5	6	6			5	5	4	1	1	1	0	0	0	0	0		4	2		2		2	1	1	0	1	2												4	2	6	1	0	1	1	1
30	30	5	5	6	6			5	5	3	1	1	1	0	0	1	0	0		3	2		9		2	1	1	0	1	2												2	2	1	1	1	0	1	0
29	30	5	5	3	3			4	6	2	1	0	1	0	1	0	0	0		3	2		1	甲减	2	1	1	0	1	2												2	2	1	1	1	1	1	0
32	34	5	5	4	3			6	6	4	1	1	1	0	0	0	0	0		4	2		2		4	3	1	1	2	2												2	2	1	1	1	1	1	1
34	27	4	4	3	3			5	6	4	1	0	1	0	1	0	0	0		4	2		1	咽喉炎	2	1	1	0	2	2												4	3	2	1	1	0	1	1
23	23	3	3	3	3			2	2	6	1	0	1	1	0	0	0	0		3	1	乙肝	1	乙肝	1	0	0	0	2	2												2		1	1	0	0	0	0
23	27	4	4	6	6			3	3	2	2	1	0	1	0	0	0	0		4	2		2		2	1	0	0	2	2												2		1	1	0	1	0	1
23	29	3	4	3	6			3	3	5	3	1	1	0	0	1	0	0		5	2		2		2	1	0	0	1	2												2		5	1	0	1	1	1
31	31	5	5	4	4			3	3	3	1	1	0	0	1	0	0	0		3	2		2		2	1	0	0	2	1	0	0	0	0	1	0	0	0	0	0		4		5	0	0	0	1	0
24	30	5	5	6	6			3	3	2	2	1	0	1	0	0	0	0		5	2		2		1	0	0	0	3	2												2		1	1	0	1	0	1
23	24	4	3	4	3			3	3	4	2	1	0	1	0	0	0	0		3	2		2		1	0	0	0	1	2												2		5	1	1	1	1	1
27	29	4	4	3	3			3	3	3	1	1	0	0	1	0	0	0		3	2		2		1	0	0	0	2	2												2		1	1	0	1	1	0
21	23	3	3	3	5			3	3	5	2	0	1	1	0	0	0	0		3	9		9		1	0	0	0	2	2												4		5	0	0	1	0	0
26	29	5	3	3	3			3	4	2	1	0	1	0	1	0	0	0		4	2		2		3	2	0	0	1	2												2		1	1	1	1	1	0
24	30	3	5	3	5			3	4	6	1	1	0	0	1	0	0	0		4	2		2		2	1	0	0	2	2												4		1	1	0	0	0	0
31	33	5	5	4	3			3	4	4	1	1	0	0	1	0	0	0		4	2		1		2	1	0	0	1	2												4		5	1	1	1	1	1
27	31	3	5	6	4			3	4	2	2	1	0	0	1	0	0	0		3	2		2		1	0	0	0	2	2												2		5	0	0	0	0	0
29	29	3	3	3	2			4	4	3	2	1	0	0	1	0	0	0		4	2		2		1	0	0	0	2	2												1		1	1	0	1	0	1
31	29	5	4	6	3			4	4	4	3	1	0	0	1	1	0	0		3	2		2		1	0	0	0	1	1	0	0	0	0	0	0	0	0	0	1	前置胎盘	2		1	1	0	1	0	0
27	30	4	5	6	12			3	5	4	1	1	0	0	1	1	0	0		4	2		2		2	1	0	0	1	2												1		5	0	0	0	1	1
31	32	5	5	4	4			4	6	4	1	1	1	0	0	0	0	0		3	2		2		1	0	0	0	3	2												4		1	1	0	0	0	0
24	25	4	2	11	3			4	6	4	1	0	1	1	0	0	0	0		3	2		2		1	0	0	0	3	2												1		5	0	1	1	1	0
33	32	5	5	4	4			6	6	4	1	1	0	0	1	1	0	0		4	2		2		2	1	0	0	1	1	0	0	0	0	1	0	0	0	0	0		4		1	1	0	0	1	0
23	26	5	5	4	4			3	3	4	1	1	1	0	0	0	0	0		4	2		2		2	0	1	0	2	1	0	0	1	0	0	1	0	0	0	0		2	9	1	0	0	1	1	1
30	34	3	4	3	2			1	3	3	2	1	0	1	0	0	0	0		4	2		2		2	0	2	0	2	2												4	1	6
24	26	3	3	8	1			9	3	4	2	1	0	1	0	0	0	0		3	2		2		3	1	2	0	1	2												2	1	1
32	36	5	5	3	3			5	5	4	1	1	0	0	1	0	0	0		5	2		2		1	0	2	0	1	1	0	0	0	0	0	0	0	0	1	0		3	1	5
26	26	3	4	6	4			1	3	4	1	1	1	0	0	1	0	0		5	2		2		1	0	1	0	2	2												3	1	6
26	30	2	2	8	3			2	3	4	2	0	1	1	0	0	0	0		4	2		2		3	2	1	0	1	1	0	0	0	0	1	0	0	0	0	0		3	1	6
26	48	4	4	8	5			3	3	5	1	1	1	0	0	0	0	0		3	2		2		1	0	1	0	2	2												2	1	1
32	38	4	5	5	5			3	3	5	1	1	1	0	0	0	0	0		3	2		2		1	0	1	0	1	2												2	1	1
27	41	4	4	6	6			3	3	3	3	1	0	0	1	0	0	0		3	2		2		1	0	1	1	1	1	0	0	0	0	0	0	0	0	0	1	疸淤	3	1	5
31	32	4	4	3	3			3	3	3	1	0	1	0	1	0	0	0		3	2		1	胃病	1	0	1	0	1	1	0	0	0	0	1	0	0	0	0	1	两肾分离	3	1	1
26	28	3	4	3	2			3	4	5	2	0	1	1	0	0	0	0		3	1	乙肝	2		4	3	1	0	3	1	0	0	0	0	1	0	0	0	0	0		3	1	5
32	33	4	4	6	6			3	4	4	1	1	1	0	0	1	0	0		5	2		2		3	2	1	0	1	1	1	0	0	0	0	0	0	0	0	0		2	1	6
26	33	3	4	6	3			3	4	2	1	1	1	0	0	0	0	0		4	2		2		2	1	1	0	2	2												4	1	5
32	35	5	5	3	11			3	4	4	1	1	0	0	1	0	0	0		4	2		2		1	0	1	0	1	2												2	1	6
30	33	5	5	3	6			3	4	5	3	1	0	0	1	1	0	0		3	2		2		1	0	1	0	2	1	0	0	0	0	0	0	0	0	0	1	子宫肌瘤	3	1	6
28	30	5	5	4	4			4	4	4	1	1	0	0	1	1	0	0		3	2		2		1	0	1	0	2	2												2	1	5
31	34	5	5	3	4			5	5	3	1	1	0	0	1	0	0	0		3	2		2		2	1	1	0	1	1	0	0	0	0	0	1	0	1	0	0		2	1	6
33	31	4	4	99	99			5	5	4	1	0	1	0	1	0	0	0		4	2		2		1	0	1	0	1	2												3	1	9
26	31	3	3	3	3			3	6	2	1	0	1	0	1	0	0	0		4	2		2		3	2	1	1	1	1	0	0	0	0	0	0	0	1	0	1	ICP	2	1	5
39	46	5	5	3	6			4	6	3	1	1	0	0	1	0	0	0		2	2		1	鼻炎、支气管炎	5	4	1	0	2	2												1	1	1
29	35	5	5	6	5			5	6	3	1	1	0	0	1	0	0	0		4	2		2		2	1	1	0	1	2												2	1	6
33	33	5	5	6	6			6	6	2	3	1	0	0	1	1	0	0		4	2		2		2	1	1	0	1	2												2	1	6
27	28	5	5	4	4			2	5	3	1	1	0	0	1	0	0	0		3	2		2		1	0	1	0	1	2												4	2	1
29	32	5	5	4	4			3	3	2	1	1	0	0	1	1	0	0		3	2		2		1	0	0	0	1	1	0	1	0	0	0	0	0	0	0	0		4		1
27	30	5	5	4	4			5	5	3	1	1	0	0	1	1	0	0		4	2		1	鼻炎	1	0	0	0	1	1	0	0	0	0	0	0	0	0	1	0		2		1
36	40	4	5	6	12			3	6	2	1	1	0	0	1	1	0	0		3	2		2		2	1	0	0	1	2												2		5
26	30	4	5	6	6			4	6	2	4	1	0	1	0	1	0	0		3	2		2		1	0	0	0	2	1	0	0	0	0	0	0	0	0	0	1	羊水少	2		5
31	34	4	3	12	4			3	3	4	1	0	1	0	1	0	0	0		4	2		2		3	1	1	0	1	1	0	1	0	0	0	0	0	0	0	0		4	1	5
24	24	3	3	8	2			3	3	2	1	0	1	1	0	0	0	0		3	2		2		3	1	1	0	1	1	0	0	0	0	0	0	0	0	0	1	胎盘偏低	1	1	2
28	29	5	5	6	12		自由职业者	5	2	4	1	1	1	0	1	1	0	0		5	2		2		1	0	1	0	1	2												2	2	1	1	1	1	1	1
25	33	5	5	3	3			3	5	2	1	1	1	0	1	0	0	0		3	2		2		1	0	0	0	2	2												9		1	1	0	1	1	0
27	32	4	4	3	3			3	3	2	2	1	1	1	1	1	0	0		3	9		9		2	1	0	0	1	2												2		1	1	1	1	1	1
31	34	3	4	11	6			1	3	3	4	0	0	0	0	0	0	0		4	2		2		4	2	2	0	1	1	0	0	0	0	0	0	0	0	0	1	羊水少	3	1	6	0	0	0	1	0
29	35	2	2	8	8			1	3	3	4	0	0	0	0	0	0	0		3	2		2		3	1	2	0	2	1	0	1	0	0	0	0	0	0	0	0		2	1	1	1	0	0	0	0
28	32	3	3	8	2			2	3	4	3	0	0	0	0	0	0	0		4	2		2		3	1	2	0	2	2												2	1	6	0	0	0	0	1
32	37	2	2	11	6			1	4	3	2	0	0	0	0	0	0	0		3	2		2		5	3	2	0	1	2												2	1	1	0	0	1	0	0
33	42	3	5	8	4			1	6	3	3	0	0	0	0	0	0	0		4	2		2		4	2	2	1	1	1	0	0	0	0	0	0	0	1	0	0		1	1	5	1	1	1	1	0
30	44	2	2	8	99			1	2	9	4	0	0	0	0	0	0	0		1	1	乙肝	2		2	1	1	0	3	1	0	1	0	0	0	0	0	0	0	0		2	1	1	1	0	1	1	0
32	29	3	3	8	6			2	3	5	2	0	0	0	0	0	0	0		3	2		2		1	0	1	0	1	2												2	1	1	0	1	0	1	0
25	29	2	2	8	8			9	3	4	3	0	0	0	0	0	0	0		4	1	艾滋病	9		1	0	1	0	1	2												3	1	1	0	0	0	0	0
30	32	2	3	8	6			2	4	4	4	0	0	0	0	0	0	0		4	2		2		2	1	1	0	2	2												2	1	6	1	0	1	1	1
25	25	4	4	12	12			3	4	4	1	0	0	0	0	0	0	0		4	2		2		2	1	1	0	1	2												2	1	6	0	1	1	0	0
20	24	3	3	11	3			3	4	4	4	0	0	0	0	0	0	0		3	2		2		2	1	1	0	2	2												4	1	6	0	0	0	0	1
24	24	4	4	11	6			3	4	4	1	0	0	0	0	0	0	0		3	2		2		1	0	1	0	2	2												3	1	5	1	1	1	1	0
24	30	4	5	11	2			1	5	5	4	0	0	0	0	0	0	0		4	2		2		2	1	1	0	3	2												3	1	2	0	0	1	1	0
32	37	3	4	11	6			3	5	2	1	0	0	0	0	0	0	0		4	2		1	乙肝	2	1	1	1	1	1	0	0	0	0	0	0	0	0	1	0		3	1	6	0	0	1	1	0
26	30	4	5	6	6			4	5	4	2	0	0	0	0	0	0	0		4	2		2		2	1	1	0	1	2												2	1	6	1	0	1	1	0
30	31	4	5	12	12			1	6	5	4	0	0	0	0	0	0	0		4	2		2		1	0	1	0	1	1	0	0	0	0	0	0	0	0	0	1	羊水过少	2	1	5	1	0	0	1	0
23	22	4	3	4	3			3	6	7	1	0	0	0	0	0	0	0		3	2		2		2	1	1	0	2	2												2	1	1	1	1	0	1	0
33	40	3	2	3	6			2	2	4	2	0	0	0	0	0	0	0		3	2		2		3	1	2	1	3	2												4	2	6	1	0	0	1	0
31	35	2	4	11	6			1	3	6	2	0	0	0	0	0	0	0		4	2		2		3	0	3	0	3	2												2	2	6	1	0	0	0	1
28	35	2	2	11	2			2	3	1	2	0	0	0	0	0	0	0		3	2		2		3	1	2	0	2	2												2	2	6	1	1	0	1	0
26	30	3	2	11	11			2	3	4	2	0	0	0	0	0	0	0		3	2		2		2	0	2	1	1	2												2	2	1	1	0	0	0	0
26	28	2	4	11	6			1	3	4	1	0	0	0	0	0	0	0		4	2		2		5	4	1	0	3	2												2	2	6	1	0	0	0	1
18	20	2	3	11	1			1	3	5	2	0	0	0	0	0	0	0		4	2		2		1	0	1	0	3	2												2	2	5	0	0	0	0	1
26	27	2	2	11	6			1	3	5	4	0	0	0	0	0	0	0		4	2		2		1	0	1	0	1	2												2	2	1	1	0	0	0	0
20	25	1	1	1	1			2	3	5	4	0	0	0	0	0	0	0		3	2		2		1	0	1	0	2	1	0	0	0	0	1	0	0	0	0	0		2	2	1	0	0	1	0	0
27	27	3	3	3	3			3	3	4	3	0	0	0	0	0	0	0		4	2		2		2	1	1	0	1	1	0	0	1	0	0	0	0	0	0	0		4	2	1	0	0	1	1	0
24	24	5	3	3	3			3	3	4	1	0	0	0	0	0	0	0		4	2		2		1	0	1	0	1	2												2	2	1	1	0	0	0	0
22	25	3	3	11	11			1	4	6	4	0	0	0	0	0	0	0		5	2		2		2	1	1	0	1	2												2	2	1	1	0	1	1	0
25	25	2	3	11	6			1	4	5	2	0	0	0	0	0	0	0		4	2		2		2	1	1	0	2	2												2	2	6	0	0	0	1	1
21	30	4	5	8	4			1	4	4	3	0	0	0	0	0	0	1		4	2		2		1	0	1	0	2	1	0	0	0	1	0	0	0	0	0	0		2	2	1	1	0	0	0	0
26	27	4	5	8	6			1	4	2	2	0	0	0	0	0	0	0		3	2		1		1	0	1	0	2	2												1	2	6	0	1	1	1	1
20	23	2	2	1	6			3	4	5	4	0	0	0	0	0	0	0		4	2		2		1	0	1	0	1	2												2	2	1	1	1	1	1	1
23	24	4	4	6	3			3	4	4	1	0	0	0	0	0	0	0		3	2		2		1	0	1	0	2	2												2	2	6	1	0	0	0	0
30	34	5	4	7	7			4	4	2	1	0	0	0	0	0	0	0		5	2		2		2	1	1	0	2	2												2	2	1	1	1	1	1	1
23	26	5	4	3	3			4	4	5	4	0	0	0	0	0	0	0		4	2		2		1	0	1	0	1	2												2	2	1	1	1	1	1	1
23	31	2	3	3	6			3	6	3	2	0	0	0	0	0	0	0		5	2		2		2	1	1	0	2	2												2	2	6	1	0	1	0	0
36	32	3	5	4	4			6	6	5	3	0	0	0	0	0	0	0		4	2		2		1	0	1	0	1	2												1	2	2	0	1	0	0	0
21	25	2	2	3	3			6	6	3	4	0	0	0	0	0	0	0		3	2		2		1	0	1	0	2	1	0	1	0	0	0	0	0	0	0	0		2	2	1	0	0	0	1	0
25	24	5	3	8	11			4	1	4	1	0	0	0	0	0	0	0		3	2		2		1	0	0	0	2	2												2		1	1	1	1	1	0
22	24	3	3	11	3			2	2	5	1	0	0	0	0	0	0	1	不知道	3	2		2		2	1	0	0	1	1	0	0	0	0	0	0	0	0	0	1	胎心不齐	2		5	1	1	1	1	1
31	30	5	5	11	6			1	3	2	1	0	0	0	0	0	0	0		4	2		2		1	0	0	0	2	2												1		1	1	1	1	1	0
21	25	3	3	2	3			2	3	5	2	0	0	0	0	0	0	0		3	2		2		2	1	0	0	2	2												2		5	1	1	1	1	1
24	25	2	3	3	11			2	3	2	2	0	0	0	0	0	0	0		4	2		2		1	0	0	0	2	2												3		5	0	0	0	0	1
21	25	2	3	11	11			2	3	5	2	0	0	0	0	0	0	0		3	2		2		1	0	0	0	2	2												2		5	1	1	1	0	0
27	30	5	4	6	99			3	3	2	3	0	0	0	0	0	0	0		4	2		1	咽炎	3	2	0	0	2	1	0	0	1	0	0	0	0	0	0	0		1		5	1	1	1	1	1
30	32	3	3	11	3			3	3	4	1	0	0	0	0	0	0	0		3	2		2		3	2	0	0	2	2												2		1	1	0	0	1	0
24	23	2	2	4	11			3	3	4	2	0	0	0	0	0	0	1		3	2		2		2	1	0	0	2	2												2		3	1	0	1	0	1
25	30	5	4	6	6			3	3	4	1	0	0	0	0	0	0	0		4	1	乙肝	2		1	0	0	0	2	2												1		1	0	1	1	1	0
23	24	2	3	3	3			3	3	5	4	0	0	0	0	0	0	0		3	2		2		1	0	0	0	2	2												1		1	0	0	0	0	0
31	32	5	5	11	6			1	4	2	3	0	0	0	0	0	0	0		4	2		2		3	2	0	0	1	2												2		5	0	0	0	0	0
26	30	5	5	11	4			1	4	2	1	0	0	0	0	0	0	0		4	2		2		1	0	0	0	1	2												4		1	1	1	0	1	0
22	24	4	3	11	11			1	4	4	2	0	0	0	0	0	0	0		3	2		2		1	0	0	0	3	2												4		1	1	0	0	0	1
28	27	5	5	12	3			1	4	2	3	0	0	0	0	0	0	0		3	2		2		1	0	0	0	1	2												2		1	1	1	1	1	1
20	24	2	2	99	99			1	4	4	2	0	0	0	0	0	0	0		9	2		2		1	0	0	0	2	2												1		5	1	1	0	0	0
21	25	3	3	8	8			2	4	2	3	0	0	0	0	0	0	0		3	2		2		1	0	0	0	1	2												4		1	1	0	0	1	1
22	24	3	3	11	4			3	4	4	4	0	0	0	0	0	0	0		3	2		2		2	1	0	0	1	2												2		1	0	0	1	1	0
27	24	3	3	2	3			3	4	4	1	0	0	0	0	0	0	0		4	2		2		1	0	0	0	1	2												2		5	1	0	0	0	0
29	31	4	4	11	3			3	4	5	1	0	0	0	0	0	0	0		3	2		2		1	0	0	0	1	1	0	0	0	0	1	0	0	0	0	0		4		5	1	1	1	1	1
22	24	3	3	3	3			4	4	2	1	0	0	0	0	0	0	0		4	2		2		2	1	0	0	2	2												2		1	1	1	1	1	1
29	29	5	5	7	7			6	4	2	3	0	0	0	0	0	0	0		4	2		2		1	0	0	0	2	1	0	0	0	0	0	0	0	0	0	1	脐带绕颈	1		1	1	0	0	1	0
25	26	3	4	11	4			9	4	4	1	0	0	0	0	0	0	0		3	2		2		2	1	0	0														2		1	9	9	9	9	9
30	51	4	2	11	5			1	5	2	1	0	0	0	0	0	0	0		2	2		1	病毒性心肌炎	7	6	0	0	1	1	0	0	1	0	0	0	0	0	0	1	羊水少	3		5	1	1	1	1	0
32	33	2	4	3	6			3	5	5	3	0	0	0	0	0	0	0		4	2		2		2	1	0	0	1	2												9		5	1	1	0	0	0
26	27	5	5	11	7			3	5	2	3	0	0	0	0	0	0	0		5	2		2		1	0	0	0	1	2												4		5	0	1	1	1	0
24	31	9	9	3	3			4	5	4	3	0	0	0	0	0	0	0		4	2		2		1	0	0	0	2	1	0	0	0	0	0	0	0	1	0	0		2		1	1	0	0	0	0
23	31	2	4	3	6			5	5	4	3	0	0	0	0	0	0	0		4	2		2		2	1	0	0	2	2												2		1	1	0	0	0	0
33	33	5	5	11	4			1	6	2	1	0	0	0	0	0	0	1		3	2		2		2	1	0	0	1	2												1		1	1	1	1	1	1
24	32	3	3	11	6			5	9	2	4	0	0	0	0	0	0	0		4	2		2		2	1	0	0	2	2												4		1	9	9	9	9	9
23	27	2	2	8	6			1	3	3	4	0	0	0	0	0	0			4	2		2		2	0	1	0	4														1	2	1	0	1	1	0
26	33	4	4	5	1			3	6	7	1	0	0	0	0	0	0	0		2	2		2		3	1	1	0	1	2												1	1	1	1	1	0	0	0
40	43	2	3	8	6			1	3	9	4	0	0	0	0	0	0	0		3	2		2		3	1	1	0	1	1	0	0	0	0	0	0	0	1	0	0		2	2	1	1	0	0	1	0
27	30	2	2	1	1			3	3	5	3	0	0	0	0	0	0	0		4	2		2		3	1	1	0	1	2												2	2	1	1	1	1	1	1
35	36	3	4	11	3			3	5	3	3	0	0	0	0	0	0	0		4	2		2		3	1	1	0	2	2												4	2	1	1	1	1	0	0
36	41	4	5	6	6			4	6	4	1	0	0	0	0	0	0	0		4	2		2		2	0	1	0	2	2												4	2	1	1	0	0	1	1
22	23	3	3	3	6			3	3	4	1	0	0	0	0	0	0	0		3	2		2		1		9	9	3	2												4	9	1	1	0	1	0	0
28	31	3	3	3	3			2	3	6	2	0	0	0	0	0	0	0		4	2		2		4	2	2	9	3	2												2	1	1
23	25	2	2	8	2			2	3	4	4	0	0	0	0	0	0	0		3	2		2		3	1	2	0	1	2												4	1	1
29	31	2	2	8	8			2	3	5	1	0	0	0	0	0	0	0		3	2		2		4	1	3	1	2	2												2	1	1
31	31	3	4	5	6			3	3	9	3	0	0	0	0	0	0	0		4	2		2		3	1	2	0	2	1	0	0	0	0	0	1	0	0	0	1	瘢痕子宫	3	1	5
23	27	2	3	1	1			3	3	5	2	0	0	0	0	0	0	0		5	2		2		3	0	3	0	3	1	0	0	0	0	0	0	0	0	0	0		3	1	5
26	32	2	2	8	3			1	4	4	1	0	0	0	0	0	0	0		1	2		2		3	1	2	0	1	2												3	1	2
36	43	4	4	8	4			1	3	5	3	0	0	0	0	0	0	0		4	2		2		4	3	1	0	2	1	0	0	0	0	1	0	0	0	0	0		4	1	1
27	30	4	4	6	6			3	3	4	2	0	0	0	0	0	0	0		4	2		2		2	1	1	0	2	2												2	1	6
21	28	4	4	3	6			3	3	5	4	0	0	0	0	0	0	0		4	2		2		1	0	1	0	1	2												2	1	1
25	26	4	4	3	2			3	3	6	3	0	0	0	0	0	0	0		4	2		2		1	0	1	0	2	2												2	1	1
24	23	3	3	3	3			3	3	4	2	0	0	0	0	0	0	0		3	2		2		1	0	1	0	2	2												2	1	1
27	25	4	4	4	4			3	4	4	1	0	0	0	0	0	0	0		4	2		2		2	1	1	0	1	2												2	1	5
25	26	5	5	6	3			4	4	5	4	0	0	0	0	0	0	0		5	2		2		1	0	1	1	2	1	0	0	0	0	0	0	0	0	1	0		3	1	6
23	22	3	3	8	6			9	4	4	2	0	0	0	0	0	0	0		4	2		2		1	0	1	0	1	2												2	1	6
28	29	5	5	3	3			5	6	4	1	0	0	0	0	0	0	0		3	2		2		3	2	1	0	1	2												2	1	1
38	38	2	2	11	3			3	4	3	1	0	0	0	0	0	0	0		3	2		2		2	1	1	0	1	2												2	2	1
38	39	3	4	11	6			1	3	3	2	0	0	0	0	0	0	0		4	2		2		2	1	0	0	1	2												3		1
19	27	3	3	11	2			1	3	4	4	0	0	0	0	0	0	0		4	2		2		1	0	0	0	2	2												2		2
28	28	3	3	8	3			6	6	2	3	0	0	0	0	0	0	0		4	2		2		3	2	0	0	2	1	0	1	0	0	0	0	0	0	0	0		4		5
29	33	2	3	11	6			1	3	6	4	0	0	0	0	0	0	0		4	2		2		2	0	1	0	3	1	0	0	0	0	0	1	0	0	0	0		3	1	2
36	39	2	3	1	1			2	3	4	1	0	0	0	0	0	0	0		4	1	乙肝	2		7	5	1	0	1	1	0	0	0	0	0	0	0	0	0	1	前置胎盘	3	1	5
29	29	3	4	6	6			2	3	9	4	0	0	0	0	0	0	0		4	2		2		2	0	1	0	3	1	0	0	0	0	0	0	0	0	0	1	瘢痕子宫	2	1	1
32	32	2	3	8	8			1	2	5	3	0	0	0	0	0	0	0		3	2		2		2	0	1	1	2	2												1	2	5
36	36	1	2	1	1			2	3	6	2	0	0	0	0	0	0	0		4	2		2		5	1	3	0	3	1	0	0	0	0	0	0	0	0	0	1	羊水过少	3	2	5
33	38	2	3	1	1			3	3	4	2	0	0	0	0	0	0	0		3	2		2		3	1	1	0	3	1	0	0	0	0	0	1	0	0	0	0		3	2	1
[truncated: 88 more columns]
